# Supplementary material for: Dichloridobis(N,N′-diethyl­thio­urea-κS)mercury(II)
Source: Acta Crystallogr Sect E Struct Rep Online. 2010 Jul 24;66(Pt 8):m1001–2. doi: 10.1107/S1600536810028825 (PMC3007422; doi:10.1107/S1600536810028825)
Supplement: Supplementary file 2 [file e-66-m1001-Isup2.hkl]

#
# h,k,l, Fc-squared, Fo-squared, sigma(Fo-squared) and status flag
#
data_I
_shelx_title ' MUFHG_0m in P2(1)/c'
_shelx_refln_list_code          4
_shelx_F_calc_maximum      739.62
_exptl_crystal_F_000      2064.00
_reflns_d_resolution_high  0.8331
 
loop_
 _symmetry_equiv_pos_as_xyz
 'x, y, z'
 '-x, y+1/2, -z+1/2'
 '-x, -y, -z'
 'x, -y-1/2, z-1/2'
 
_cell_length_a     7.9713
_cell_length_b    17.2321
_cell_length_c    27.5143
_cell_angle_alpha  90.000
_cell_angle_beta   94.870
_cell_angle_gamma  90.000
 
_shelx_F_squared_multiplier     1.000
 
loop_
 _refln_index_h
 _refln_index_k
 _refln_index_l
 _refln_F_squared_calc
 _refln_F_squared_meas
 _refln_F_squared_sigma
 _refln_observed_status
   4   0   0    30310.95    30232.31   1183.05 o
   5   0   0     7333.12     7261.25    406.55 o
   6   0   0      315.34      402.36    211.50 o
   7   0   0        5.93     -200.96    235.49 o
   8   0   0     1862.85     1869.69    328.78 o
   9   0   0      214.08      633.58    566.30 o
   1   1   0       51.05       39.93     15.32 o
   2   1   0   227280.58   224666.67   4574.67 o
   3   1   0    11738.34    11966.31    312.58 o
   4   1   0   128427.41   125510.48   3402.35 o
   5   1   0     3250.42     2735.87    206.98 o
   6   1   0    13865.42    12515.06    452.68 o
   7   1   0      138.01       22.57    152.78 o
   8   1   0     2301.52     2122.17    274.35 o
   9   1   0      101.80       71.82    552.28 o
   0   2   0   213436.05   208406.73   3939.47 o
   1   2   0    16465.75    16750.90    234.00 o
   2   2   0     4551.32     4481.94    182.58 o
   3   2   0     3910.91     3644.41     83.46 o
   4   2   0     3952.39     3946.78    134.43 o
   5   2   0       85.89      426.12    188.39 o
   6   2   0       15.73        0.20    146.26 o
   7   2   0       21.04       20.64    175.50 o
   8   2   0      510.43      493.79    275.16 o
   9   2   0        7.48       52.47    386.17 o
   1   3   0      476.30      452.82     41.68 o
   2   3   0    53784.29    53956.89    698.18 o
   3   3   0    11031.70    11457.17    193.11 o
   4   3   0     4661.17     4333.07    127.14 o
   5   3   0     3264.57     3156.20    190.61 o
   6   3   0     5174.11     4613.05    378.55 o
   7   3   0     3216.14     3239.77    276.62 o
   8   3   0      187.44      482.62    215.31 o
   9   3   0      111.83      -46.26    261.50 o
   0   4   0   233304.98   227560.52   3753.65 o
   1   4   0     3736.79     3642.78     87.72 o
   2   4   0   152223.77   153367.89   1909.98 o
   3   4   0    12205.47    11892.19    209.35 o
   4   4   0     2240.12     2375.61    110.46 o
   5   4   0     1861.32     2006.43    105.61 o
   6   4   0     1152.73     1165.87    165.58 o
   7   4   0      371.84      519.70    274.84 o
   8   4   0      546.84      941.51    363.32 o
   9   4   0       84.07     -122.96    274.41 o
   1   5   0       11.18       31.35     45.03 o
   2   5   0    79639.29    77828.52   1010.09 o
   3   5   0       12.46      -96.10     64.06 o
   4   5   0    29423.89    29834.48    442.43 o
   5   5   0      289.42      316.16     69.79 o
   6   5   0    22966.22    22845.76    440.02 o
   7   5   0     1373.44     1283.09    128.30 o
   8   5   0     1466.31     1354.07    261.38 o
   9   5   0       60.44     -351.32    611.15 o
   0   6   0    53305.98    52981.98   1378.21 o
   1   6   0    12998.90    13063.04    217.41 o
   2   6   0    56888.43    58426.24    764.08 o
   3   6   0     4725.98     4325.17    256.25 o
   4   6   0     5737.85     5632.50    149.74 o
   5   6   0        2.68     -100.86     67.24 o
   6   6   0      327.16      338.73    131.48 o
   7   6   0       12.73     -125.04    166.73 o
   8   6   0      420.21      -52.70    409.30 o
   9   6   0      172.09      -26.86    349.38 o
   1   7   0      588.00      526.41     65.71 o
   2   7   0     7327.10     7423.67    181.06 o
   3   7   0    19545.64    19757.60    339.71 o
   4   7   0      352.82      253.92    105.44 o
   5   7   0    14231.15    14655.06    309.84 o
   6   7   0     5108.97     5188.13    240.98 o
   7   7   0     1648.87     1580.16    165.38 o
   8   7   0       72.68     -154.93    232.26 o
   0   8   0     1501.49     1537.84    132.00 o
   1   8   0    73295.91    73560.37    935.09 o
   2   8   0      392.62      402.93     73.10 o
   3   8   0    20236.74    20220.84    343.06 o
   4   8   0       26.49     -120.05     80.03 o
   5   8   0      321.62      513.64    108.64 o
   6   8   0       23.74      -69.82    112.90 o
   7   8   0      134.02      320.10    240.40 o
   8   8   0      141.95     -220.59    213.82 o
   1   9   0     2119.49     2026.27    109.47 o
   2   9   0      179.79      404.79     96.52 o
   3   9   0    15717.78    15226.44    468.05 o
   4   9   0    10478.96    11129.22    714.27 o
   5   9   0     8815.33     8841.40    273.93 o
   6   9   0     1760.58     1779.20    179.90 o
   7   9   0     1467.91     1617.02    283.03 o
   8   9   0     1206.47     1537.41    454.88 o
   0  10   0    25408.19    26056.85    583.01 o
   1  10   0     6680.07     6404.98    241.66 o
   2  10   0    16966.37    16852.57    627.39 o
   3  10   0      204.66       59.85     96.74 o
   4  10   0    11552.24    11173.79    464.30 o
   5  10   0       17.08       87.43    145.89 o
   6  10   0      502.74      209.92    241.17 o
   7  10   0       45.17      -76.31    253.22 o
   8  10   0      432.60      342.74    297.52 o
   1  11   0      528.12      509.82    114.39 o
   2  11   0      410.24      297.55    141.61 o
   3  11   0     3089.70     2855.22    203.16 o
   4  11   0    12815.72    12321.82    397.54 o
   5  11   0     1899.45     1660.53    197.01 o
   6  11   0     3202.72     3214.74    379.62 o
   7  11   0      578.98      233.35    284.17 o
   8  11   0      641.25      147.04    638.01 o
   0  12   0    21491.97    21436.36    628.93 o
   1  12   0    25245.78    25040.32    494.59 o
   2  12   0     3835.03     4221.21    246.84 o
   3  12   0    12989.27    13104.25    420.65 o
   4  12   0      836.23      387.94    171.26 o
   5  12   0       76.55      213.96    256.95 o
   6  12   0       96.79      259.00    266.54 o
   7  12   0      361.66      610.93    305.71 o
   1  13   0     3425.27     3454.70    201.45 o
   2  13   0     3362.67     3252.10    222.70 o
   3  13   0    19636.24    19023.11    533.88 o
   4  13   0     1725.28     1294.03    210.95 o
   5  13   0     8488.60     8858.37    633.58 o
   6  13   0      313.16      525.56    308.42 o
   7  13   0     2638.73     2944.60    521.44 o
   0  14   0     7418.84     6636.29    386.82 o
   1  14   0    28696.36    29343.98    641.60 o
   2  14   0      858.83      640.94    169.70 o
   3  14   0     8246.65     8256.03    381.92 o
   4  14   0     1926.12     2063.52    350.86 o
   5  14   0       16.97      274.90    280.74 o
   6  14   0      352.30       90.99    312.53 o
   7  14   0       41.32      106.53    504.62 o
   1  15   0      993.15     1061.01    188.57 o
   2  15   0      598.59      814.93    189.25 o
   3  15   0     3088.83     3322.48    509.55 o
   4  15   0       21.96       71.10    311.18 o
   5  15   0      190.57      247.04    299.31 o
   6  15   0      523.80      560.44    351.19 o
   0  16   0     1464.30     1753.00    352.25 o
   1  16   0      188.45       74.89    207.81 o
   2  16   0      115.59      394.21    201.79 o
   3  16   0      154.59      275.21    236.76 o
   4  16   0       63.66      661.92    326.92 o
   5  16   0      112.30      323.67    323.05 o
   6  16   0      124.82      370.05    543.87 o
   1  17   0      626.68      211.74    209.38 o
   2  17   0      315.82      290.24    229.65 o
   3  17   0     2824.79     2610.11    754.13 o
   4  17   0       55.40     -150.51    304.97 o
   5  17   0     2405.80     2190.47    430.15 o
   0  18   0      252.72      261.17    392.48 o
   1  18   0     9600.24     9713.62    471.07 o
   2  18   0      280.90       65.47    265.86 o
   3  18   0     1423.08     1556.55    396.41 o
   4  18   0      100.80      232.86    395.29 o
   1  19   0      529.32      760.99    259.04 o
   2  19   0      164.20      -83.95    281.76 o
   3  19   0     2951.21     3228.02   1098.95 o
   0  20   0       80.15     -227.93    352.25 o
   1  20   0     2203.91     2943.28    407.24 o
   2  20   0       10.21      -70.46    305.97 o
  -9   1   1      586.85      421.64    426.12 o
  -8   1   1     1060.88     1113.54    222.55 o
  -7   1   1     1177.43     1332.90    276.78 o
  -6   1   1     4868.32     4225.35    485.54 o
  -5   1   1      451.48      389.56    143.42 o
  -4   1   1    13164.89    12964.64    515.34 o
  -3   1   1    14108.76    14047.35    349.32 o
  -2   1   1    15506.38    15039.95    221.68 o
  -1   1   1    75351.28    70392.98   2049.14 o
   1   1   1    97070.36    94022.13   1826.35 o
   2   1   1    71146.64    70019.66    991.99 o
   3   1   1    16338.76    15724.89    248.09 o
   4   1   1    38795.38    38499.03    868.91 o
   5   1   1     1492.29      987.42    212.81 o
   6   1   1     8047.29     8083.60    374.76 o
   7   1   1       38.66       -4.66    157.87 o
   8   1   1      453.18      531.98    193.48 o
   9   1   1       67.18       91.27    362.75 o
  -9   2   1      193.74      306.52    406.25 o
  -8   2   1        6.87       20.53    176.24 o
  -7   2   1     5214.51     5392.56    323.92 o
  -6   2   1      455.11      550.94    182.72 o
  -5   2   1    35517.81    34205.86   1093.02 o
  -4   2   1    31237.36    31165.72    727.86 o
  -3   2   1    92270.43    91937.06   1204.14 o
  -2   2   1   101987.13   101599.49   1262.87 o
  -1   2   1    33959.73    33796.88    407.43 o
   0   2   1   267092.84   263630.75   4987.17 o
   1   2   1     8978.62     8538.19    145.51 o
   2   2   1   114053.92   112436.13   1307.38 o
   3   2   1    48442.70    48812.09    715.52 o
   4   2   1     7951.17     8060.33    175.63 o
   5   2   1    15911.45    14818.30    408.75 o
   6   2   1     1016.68     1673.19    270.76 o
   7   2   1     6007.14     5858.78    350.64 o
   8   2   1     1946.55     2121.58    239.36 o
   9   2   1      675.55      446.62    274.58 o
  -9   3   1      963.75     1406.51    462.57 o
  -8   3   1     1629.34     1446.69    223.50 o
  -7   3   1      785.78      994.29    201.84 o
  -6   3   1    13173.17    12523.08    593.88 o
  -5   3   1       78.81      104.39    100.24 o
  -4   3   1    41019.03    41578.16    574.20 o
  -3   3   1    60460.28    60303.81    782.65 o
  -2   3   1    24707.57    24774.96    323.45 o
  -1   3   1   139147.92   135527.47   1572.57 o
   0   3   1      116.92      125.92     25.71 o
   1   3   1   164409.34   162650.98   2097.56 o
   2   3   1    42984.63    43850.72    578.25 o
   3   3   1    25372.92    25974.61    343.66 o
   4   3   1    38409.46    38719.54    591.64 o
   5   3   1      326.53      363.89     78.35 o
   6   3   1    18342.14    20888.34    818.74 o
   7   3   1      124.45      374.06    255.67 o
   8   3   1     1382.95     1466.42    255.41 o
   9   3   1      414.90      447.36    283.37 o
  -9   4   1      278.48      -59.15    468.17 o
  -8   4   1      471.85      539.26    212.47 o
  -7   4   1     2358.47     2497.66    360.44 o
  -6   4   1     3057.73     3343.94    161.83 o
  -5   4   1     5631.47     5729.34    150.69 o
  -4   4   1     3568.86     3701.95    140.53 o
  -3   4   1     1807.55     1792.64     98.81 o
  -2   4   1     6241.92     6041.95    181.04 o
  -1   4   1     7066.80     7644.13    131.34 o
   0   4   1    25839.85    25847.90    341.42 o
   1   4   1     9114.50     8624.05    145.02 o
   2   4   1    16212.59    15839.93    252.91 o
   3   4   1    40500.66    40287.26    552.63 o
   4   4   1    17903.45    17825.39    289.63 o
   5   4   1    10372.27     9881.21    208.64 o
   6   4   1     1738.47     1436.47    173.26 o
   7   4   1     1810.13     1650.00    315.15 o
   8   4   1      390.52      448.80    223.07 o
   9   4   1       10.21      125.21    284.38 o
  -9   5   1       40.86      -67.38    335.35 o
  -8   5   1       56.35      139.30    211.59 o
  -7   5   1     1911.47     1729.62    132.75 o
  -6   5   1      435.56      315.75     82.81 o
  -5   5   1     5822.30     5745.16    160.26 o
  -4   5   1     7052.19     7464.64    160.17 o
  -3   5   1    14949.30    15204.70    241.54 o
  -2   5   1     5915.24     5990.45    235.76 o
  -1   5   1    12880.99    13218.95    204.28 o
   0   5   1    21564.90    21960.18    307.96 o
   1   5   1       29.69      -49.58     43.97 o
   2   5   1    30175.80    30651.15    442.94 o
   3   5   1      810.09      817.76     68.25 o
   4   5   1    10258.87    10036.18    192.08 o
   5   5   1     7078.86     7093.65    271.37 o
   6   5   1      443.14      536.06    116.67 o
   7   5   1     1842.29     2006.45    360.59 o
   8   5   1      370.31      298.59    303.11 o
   9   5   1      190.57      171.74    370.22 o
  -9   6   1       22.48     -126.60    345.47 o
  -8   6   1       47.63     -152.25    300.07 o
  -7   6   1      113.27       35.38    129.92 o
  -6   6   1     3931.94     4173.34    164.62 o
  -5   6   1     6242.09     6615.78    168.68 o
  -4   6   1     2657.89     2642.46    107.56 o
  -3   6   1    32333.34    31879.77    451.94 o
  -2   6   1    14729.09    14929.15    237.22 o
  -1   6   1    28241.47    28428.52    394.13 o
   0   6   1    13463.90    13308.92    219.49 o
   1   6   1      189.45      187.45     52.22 o
   2   6   1     5854.64     6161.16    150.69 o
   3   6   1        5.33      -58.42     56.79 o
   4   6   1     7227.05     6861.92    167.04 o
   5   6   1      845.59     1021.95    104.18 o
   6   6   1     7269.98     7128.95    283.25 o
   7   6   1     1666.74     2181.16    248.47 o
   8   6   1      836.54      938.00    368.07 o
   9   6   1      771.48       -2.92    720.48 o
  -8   7   1     1007.58      926.70    147.85 o
  -7   7   1     1991.01     2146.27    175.51 o
  -6   7   1     4256.34     4179.55    179.81 o
  -5   7   1      817.84      676.64    103.27 o
  -4   7   1     4183.04     4049.81    139.24 o
  -3   7   1      414.00      262.64     65.01 o
  -2   7   1     3355.23     3424.36    114.45 o
  -1   7   1    35535.11    36231.86    495.25 o
   0   7   1      416.94      391.04     60.57 o
   1   7   1    33587.71    33343.52    462.75 o
   2   7   1    32010.10    31813.75    464.52 o
   3   7   1    16372.17    17431.95    390.74 o
   4   7   1    20943.20    21399.70    361.38 o
   5   7   1     4749.39     4659.64    176.05 o
   6   7   1     5220.95     5194.85    301.95 o
   7   7   1      108.88     -138.84    195.44 o
   8   7   1      271.16      276.10    141.47 o
  -8   8   1      197.83      -13.30    213.83 o
  -7   8   1     1819.69     1981.64    271.70 o
  -6   8   1      113.36      134.96    113.56 o
  -5   8   1     7299.90     7642.43    227.51 o
  -4   8   1     2444.23     2653.95    131.88 o
  -3   8   1     4280.58     4085.40    205.75 o
  -2   8   1    19034.54    18523.95    298.44 o
  -1   8   1      125.63       78.01     65.96 o
   0   8   1    37602.54    37859.75    562.10 o
   1   8   1     2785.46     2857.77    117.36 o
   2   8   1    33298.64    32752.13    620.93 o
   3   8   1    20768.32    21065.48    360.26 o
   4   8   1     7086.63     7094.40    199.18 o
   5   8   1     7639.13     8229.29    248.56 o
   6   8   1       42.49       47.15    115.51 o
   7   8   1     1638.78     1659.47    274.45 o
   8   8   1      324.90       99.42    229.16 o
  -8   9   1        8.43     -166.24    364.29 o
  -7   9   1      253.53      313.95    235.56 o
  -6   9   1     3024.07     3137.73    184.06 o
  -5   9   1     3840.74     3750.44    190.09 o
  -4   9   1    10162.19    10084.62    361.30 o
  -3   9   1    11835.36    11928.33    292.77 o
  -2   9   1     9326.70     9203.66    203.80 o
  -1   9   1    13375.55    13217.83    255.22 o
   0   9   1    14455.04    14838.87    272.24 o
   1   9   1    10948.68    11093.27    230.26 o
   2   9   1     1034.13      949.35     91.31 o
   3   9   1     1450.24     1422.21    116.56 o
   4   9   1      139.00      102.78     65.34 o
   5   9   1      897.28      984.22    129.89 o
   6   9   1     6131.44     6445.01    322.06 o
   7   9   1     1370.83     1291.01    430.49 o
   8   9   1     1015.19      887.56    276.39 o
  -8  10   1      554.62      553.49    823.70 o
  -7  10   1      309.90      631.48    263.17 o
  -6  10   1     2862.29     3082.09    258.22 o
  -5  10   1      220.00      207.62    185.60 o
  -4  10   1     3242.42     2554.99    181.53 o
  -3  10   1     3884.16     3885.94    186.37 o
  -2  10   1      212.23      255.43    101.99 o
  -1  10   1    23686.79    23521.88    468.74 o
   0  10   1      757.55      619.74     90.59 o
   1  10   1    12804.23    12955.83    301.26 o
   2  10   1     9570.75     9286.27    268.85 o
   3  10   1    19359.99    19473.85    437.13 o
   4  10   1    15731.30    14923.05    468.42 o
   5  10   1      668.80      685.46    160.15 o
   6  10   1     4143.46     4352.22    288.76 o
   7  10   1      114.44       80.54    291.58 o
   8  10   1      345.02     -154.62    820.13 o
  -8  11   1      927.82      912.71    307.16 o
  -7  11   1     2081.25     1765.55    325.21 o
  -6  11   1       72.12       44.59    247.42 o
  -5  11   1     5025.92     4658.83    324.38 o
  -4  11   1     1923.41     1569.07    290.53 o
  -3  11   1     6600.94     6498.49    371.75 o
  -2  11   1     9061.17     9205.80    263.26 o
  -1  11   1      797.95      739.63    118.98 o
   0  11   1    27526.92    26978.65    504.64 o
   1  11   1     2016.07     1595.53    138.33 o
   2  11   1    13512.56    13095.14    371.29 o
   3  11   1    10466.31    10164.87    337.33 o
   4  11   1     9262.42     9555.09    332.81 o
   5  11   1     7462.55     7226.85    322.22 o
   6  11   1       33.16     -205.29    241.45 o
   7  11   1     1819.51     2313.86    368.65 o
   8  11   1       17.40      229.85    301.76 o
  -7  12   1      276.10     -173.69    288.75 o
  -6  12   1     1999.14     1318.07    320.84 o
  -5  12   1     1217.41     1118.38    291.38 o
  -4  12   1     9256.23     9504.06    370.31 o
  -3  12   1     5787.63     5791.65    356.08 o
  -2  12   1    11178.52    11289.15    402.82 o
  -1  12   1    11768.99    11634.75    311.94 o
   0  12   1     6131.19     5675.03    229.52 o
   1  12   1     3199.68     2878.97    178.39 o
   2  12   1     1522.44     1460.90    162.37 o
   3  12   1     2530.42     2490.10    210.70 o
   4  12   1       37.37     -103.40    151.12 o
   5  12   1      854.51     1037.08    287.25 o
   6  12   1      340.47      289.35    420.52 o
   7  12   1      484.30      264.91    304.05 o
  -7  13   1      170.23      232.85    303.12 o
  -6  13   1      151.23      -24.68    271.56 o
  -5  13   1        3.33     -251.69    249.68 o
  -4  13   1      343.34      427.59    182.55 o
  -3  13   1      639.71      544.09    187.47 o
  -2  13   1      451.62      246.84    148.69 o
  -1  13   1     1082.36      879.10    145.26 o
   0  13   1      209.43       34.62    129.36 o
   1  13   1     3216.47     3132.23    195.20 o
   2  13   1       53.46      482.02    155.34 o
   3  13   1     3029.35     2986.31    253.46 o
   4  13   1     2235.65     1620.00    219.33 o
   5  13   1      170.20      232.75    275.52 o
   6  13   1      387.92      454.47    313.68 o
   7  13   1        2.33      385.23    320.49 o
  -7  14   1      245.18      -50.46    459.76 o
  -6  14   1     1448.19     1755.47    377.86 o
  -5  14   1       20.98      110.23    277.80 o
  -4  14   1     2141.40     1787.74    268.57 o
  -3  14   1      869.15      926.05    205.89 o
  -2  14   1     1360.58      790.65    183.34 o
  -1  14   1     6725.79     6153.58    298.56 o
   0  14   1      858.79      746.48    153.79 o
   1  14   1    14211.84    14263.22    419.68 o
   2  14   1     1752.29     1940.93    224.56 o
   3  14   1     4254.14     4224.55    289.21 o
   4  14   1      824.72      348.00    296.08 o
   5  14   1     1433.40     1042.98    417.71 o
   6  14   1      171.86      253.99    315.99 o
  -6  15   1      157.93      248.16    510.23 o
  -5  15   1     1834.61     1314.63    338.13 o
  -4  15   1      959.41      987.60    462.57 o
  -3  15   1     6208.08     6517.01    573.98 o
  -2  15   1    11447.23    11252.19    398.79 o
  -1  15   1     2184.97     2277.33    250.72 o
   0  15   1    11169.72    11352.10    393.98 o
   1  15   1       75.10      187.85    165.33 o
   2  15   1     3654.58     3990.07    270.55 o
   3  15   1     3492.94     3780.88    385.01 o
   4  15   1       57.09      226.52    287.42 o
   5  15   1     2904.69     3414.21    440.08 o
   6  15   1       93.92      142.42    356.04 o
  -6  16   1     2050.58     1889.52    616.76 o
  -5  16   1      358.71      644.85    362.36 o
  -4  16   1     3469.18     4006.11    449.98 o
  -3  16   1     2218.81     2809.65    359.60 o
  -2  16   1     4167.50     4298.99    315.47 o
  -1  16   1    11371.48    10900.34    413.02 o
   0  16   1      424.03      480.51    207.42 o
   1  16   1    17738.68    18284.22    512.85 o
   2  16   1     2231.68     2515.04    272.06 o
   3  16   1     2343.58     2495.57    385.78 o
   4  16   1     1513.57     2381.06    393.75 o
   5  16   1        3.73      146.05    332.96 o
   6  16   1      805.73     1424.15    616.76 o
  -5  17   1      571.28      374.47    358.84 o
  -4  17   1      352.42      591.48    350.06 o
  -3  17   1     1474.30     1629.73    748.52 o
  -2  17   1     2902.80     2982.01    331.00 o
  -1  17   1      102.93      610.46    227.46 o
   0  17   1     4274.87     4329.98    337.42 o
   1  17   1      401.17      366.85    228.13 o
   2  17   1     1865.59     2161.54    280.46 o
   3  17   1     2254.00     1812.88    510.23 o
   4  17   1      140.96      171.53    350.43 o
   5  17   1      881.84     1463.80    410.21 o
  -4  18   1      100.44     -137.94    329.00 o
  -3  18   1      343.64      123.35    337.57 o
  -2  18   1      130.85      142.58    268.16 o
  -1  18   1      134.95      165.72    225.56 o
   0  18   1        1.28        0.88    224.42 o
   1  18   1      106.52     -112.75    221.58 o
   2  18   1        2.13      329.74    267.97 o
   3  18   1        8.23     -454.68    303.12 o
   4  18   1      285.24      320.04    350.86 o
  -3  19   1       87.51      -83.68    338.13 o
  -2  19   1      636.57      666.02    353.89 o
  -1  19   1      985.98     1135.04    318.86 o
   0  19   1      922.97      780.77    271.64 o
   1  19   1      182.60      694.93    258.54 o
   2  19   1       31.01      273.35    294.59 o
   3  19   1      903.74     1049.85    405.54 o
  -2  20   1      861.71      621.55    334.80 o
  -1  20   1     1090.22     1894.56    365.42 o
   0  20   1      138.25      352.98    262.49 o
   1  20   1     2111.47     1748.53    358.75 o
   2  20   1     1909.39     2466.92    481.60 o
  -9   0   2     1332.67     1418.54    644.79 o
  -8   0   2     2276.27     2674.72    340.46 o
  -7   0   2    11236.72    12352.01    606.22 o
  -6   0   2     2312.83     2119.17    258.27 o
  -5   0   2    61996.54    60368.19   1741.90 o
  -4   0   2    37611.34    38028.75   1130.18 o
  -3   0   2   122870.59   123609.33   4104.24 o
  -2   0   2     3935.39     4096.38    104.88 o
  -1   0   2    18754.77    15321.01    737.32 o
   1   0   2    15841.43    15388.46    388.54 o
   2   0   2    74586.28    76939.82   1813.83 o
   3   0   2   142371.48   144682.47   3373.93 o
   4   0   2      211.21      179.42     78.50 o
   5   0   2    55478.34    54414.79   2046.51 o
   6   0   2      360.34       31.15    192.64 o
   7   0   2     7455.53     7341.75    535.46 o
   8   0   2      763.95      624.77    285.60 o
   9   0   2     1092.84      522.35    333.94 o
  -9   1   2     1576.25     1841.31    461.87 o
  -8   1   2      336.55      330.43    176.46 o
  -7   1   2       67.65      152.76    151.40 o
  -6   1   2     1239.12      993.60    152.30 o
  -5   1   2      354.70       87.21    123.22 o
  -4   1   2    10248.51    10042.28    502.27 o
  -3   1   2    45198.37    44786.34    713.44 o
  -2   1   2    27313.04    26476.36    348.29 o
  -1   1   2   237668.75   162195.89   5343.36 o
   1   1   2   227920.30   231886.56   3404.12 o
   2   1   2    26715.66    27138.03    392.10 o
   3   1   2    46344.27    46499.15    716.74 o
   4   1   2      836.66      848.58     88.05 o
   5   1   2       38.93      -57.86    179.58 o
   6   1   2      765.22      960.34    184.17 o
   7   1   2      263.78      216.30    168.51 o
   8   1   2       89.97      104.54    176.92 o
   9   1   2     1377.22     1445.70    300.72 o
  -9   2   2      193.81      519.76    409.98 o
  -8   2   2        2.97      -44.39    162.48 o
  -7   2   2      527.78      767.63    169.10 o
  -6   2   2     1549.48     1572.77    189.32 o
  -5   2   2     6958.52     7208.19    402.43 o
  -4   2   2     2913.74     2631.15     90.24 o
  -3   2   2    14320.09    14643.83    250.13 o
  -2   2   2    22655.12    22900.08    335.51 o
  -1   2   2      707.03      658.36     37.98 o
   0   2   2     3178.32     3221.62     66.75 o
   1   2   2     9900.86    10059.54    155.66 o
   2   2   2    23532.93    23260.40    363.22 o
   3   2   2    23135.49    22719.32    361.82 o
   4   2   2     1025.47      933.08     59.19 o
   5   2   2     9521.81     9813.53    528.27 o
   6   2   2     5077.45     4727.99    420.52 o
   7   2   2      681.71      701.99    204.92 o
   8   2   2       12.79      157.28    182.98 o
   9   2   2      155.60      145.47    264.64 o
  -9   3   2        4.81     -275.89    364.02 o
  -8   3   2       19.09      150.39    174.35 o
  -7   3   2      792.79      667.14    189.53 o
  -6   3   2       31.03      531.11    219.87 o
  -5   3   2      136.72       21.14     75.94 o
  -4   3   2     3335.36     3139.17     98.29 o
  -3   3   2     3581.47     3664.15    106.75 o
  -2   3   2    51794.07    52137.25    631.97 o
  -1   3   2     4358.44     4339.01    117.37 o
   0   3   2    14807.69    14875.77    208.08 o
   1   3   2     9471.66     9824.11    278.43 o
   2   3   2    67097.16    67793.67    813.93 o
   3   3   2     5638.98     6137.90    133.47 o
   4   3   2     6621.40     6706.53    157.54 o
   5   3   2      199.11       88.84     53.86 o
   6   3   2        5.31      -56.50    109.89 o
   7   3   2      122.78      326.91    254.62 o
   8   3   2       12.73       86.72    204.72 o
   9   3   2        6.53     -247.75    269.84 o
  -9   4   2      275.94     -535.24    377.37 o
  -8   4   2      613.39      470.01    202.75 o
  -7   4   2     6549.86     6660.03    353.59 o
  -6   4   2     4921.47     4681.26    187.89 o
  -5   4   2    18238.26    18340.96    318.52 o
  -4   4   2      212.09      143.88     55.64 o
  -3   4   2    53117.48    53065.00    657.56 o
  -2   4   2     4209.97     4101.84    106.45 o
  -1   4   2     3409.85     3478.76     85.83 o
   0   4   2     6995.21     7199.90    130.23 o
   1   4   2    23433.57    23840.17    334.85 o
   2   4   2     5236.26     5566.94    146.94 o
   3   4   2    54161.41    53797.78    670.13 o
   4   4   2     1072.94     1144.35     84.27 o
   5   4   2    17207.78    18123.40    326.70 o
   6   4   2     8481.99     8711.31    441.06 o
   7   4   2     6497.05     6299.77    641.99 o
   8   4   2      536.22      342.00    243.17 o
   9   4   2      445.39      401.79    337.77 o
  -9   5   2      543.92     -403.70    633.58 o
  -8   5   2       22.40      -83.56    281.02 o
  -7   5   2     1536.02     1528.44    247.93 o
  -6   5   2       50.32     -124.05     96.85 o
  -5   5   2      323.72      587.90     73.40 o
  -4   5   2      434.44      395.69     63.77 o
  -3   5   2    51568.66    50656.35    641.99 o
  -2   5   2    12425.99    12603.93    219.36 o
  -1   5   2   189631.84   185281.89   2102.38 o
   0   5   2    29616.19    30646.33    408.80 o
   1   5   2   167292.02   165911.83   1963.42 o
   2   5   2     1912.42     1929.12     84.12 o
   3   5   2    46499.29    46720.88    643.01 o
   4   5   2       47.72      -63.82     55.90 o
   5   5   2      278.13      435.97     83.05 o
   6   5   2        5.01     -101.50    105.15 o
   7   5   2      996.84     1395.04    257.96 o
   8   5   2        1.74      113.08    303.96 o
   9   5   2      601.02       94.18    883.08 o
  -9   6   2      287.88     -510.23    661.61 o
  -8   6   2       37.80     -178.44    311.48 o
  -7   6   2     6142.35     6317.99    257.19 o
  -6   6   2       80.34      -76.57     87.93 o
  -5   6   2    14069.24    15166.56    262.87 o
  -4   6   2     7115.55     7182.53    220.03 o
  -3   6   2    54050.18    53372.09    730.33 o
  -2   6   2     1346.87     1224.34     72.60 o
  -1   6   2     6786.59     6917.16    145.59 o
   0   6   2       21.25       60.05     46.99 o
   1   6   2     2261.48     2344.37     91.32 o
   2   6   2     2212.30     1931.38    118.69 o
   3   6   2    42807.25    42740.74    609.27 o
   4   6   2     7505.40     7364.46    204.06 o
   5   6   2    17248.88    17804.86    353.64 o
   6   6   2      119.28        9.10    129.79 o
   7   6   2     6863.80     7552.41    372.37 o
   8   6   2        6.51     -436.67    291.11 o
   9   6   2      264.36     -339.26    417.71 o
  -9   7   2       21.59     -452.94    353.15 o
  -8   7   2      314.99      249.76    241.09 o
  -7   7   2       89.81      -35.01    136.11 o
  -6   7   2        2.93     -120.46     99.29 o
  -5   7   2       11.62      -81.46     86.58 o
  -4   7   2     3510.91     3284.91    142.48 o
  -3   7   2     9691.00     9893.01    217.83 o
  -2   7   2     4329.35     4611.60    248.56 o
  -1   7   2    15950.53    15231.65    253.31 o
   0   7   2    82469.11    82265.21   1023.56 o
   1   7   2    14866.80    14875.41    252.41 o
   2   7   2     3949.28     4016.35    184.81 o
   3   7   2    12847.76    12699.18    275.96 o
   4   7   2     5369.59     5787.14    172.74 o
   5   7   2      150.30      138.26     93.38 o
   6   7   2      245.14      362.48    136.49 o
   7   7   2       47.32      229.07    213.90 o
   8   7   2      948.76     1103.64    219.49 o
  -8   8   2      951.24      825.48    341.26 o
  -7   8   2        6.19     -123.19    126.04 o
  -6   8   2     3406.67     3449.28    181.37 o
  -5   8   2     1244.69     1119.67    124.85 o
  -4   8   2    16479.80    16678.19    314.92 o
  -3   8   2     1852.34     1842.43    110.12 o
  -2   8   2     5797.60     5802.49    157.57 o
  -1   8   2       40.66      -35.19     59.93 o
   0   8   2      123.84      119.61     65.28 o
   1   8   2     3294.46     3399.13    125.10 o
   2   8   2    10501.80    10135.39    223.48 o
   3   8   2      989.60     1072.14    103.64 o
   4   8   2    26934.93    27463.21    504.72 o
   5   8   2     2733.01     3062.17    242.35 o
   6   8   2     6504.16     6166.64    393.58 o
   7   8   2       32.73       20.04    221.50 o
   8   8   2     1012.06      261.74    373.58 o
  -8   9   2      423.06      658.30    255.23 o
  -7   9   2      224.80      159.34    354.73 o
  -6   9   2        0.60     -128.68    113.74 o
  -5   9   2      994.76     1132.52    137.36 o
  -4   9   2     2876.77     2607.95    174.12 o
  -3   9   2     4124.96     3740.39    167.86 o
  -2   9   2     5750.20     5374.90    254.76 o
  -1   9   2    16583.15    16147.69    286.83 o
   0   9   2    74984.80    73026.70    940.83 o
   1   9   2    23762.21    23851.42    404.06 o
   2   9   2    11738.78    12252.28    330.98 o
   3   9   2     6798.10     6689.58    238.35 o
   4   9   2     6411.10     6289.35    367.97 o
   5   9   2      860.32      834.03    141.07 o
   6   9   2       33.63     -244.17    162.78 o
   7   9   2      396.52      681.24    261.66 o
   8   9   2      307.87       17.11    297.28 o
  -8  10   2      432.68      159.96    337.70 o
  -7  10   2     1217.00      641.78    494.97 o
  -6  10   2      938.19     1018.69    205.98 o
  -5  10   2    11221.74    11431.71    471.47 o
  -4  10   2     8702.25     7671.96    390.06 o
  -3  10   2     5969.61     5621.77    204.11 o
  -2  10   2     7237.57     7230.37    217.72 o
  -1  10   2     3908.68     3762.33    159.85 o
   0  10   2     2313.51     2152.86    120.48 o
   1  10   2       79.63       -4.98     82.68 o
   2  10   2      433.14      290.49     99.62 o
   3  10   2     5325.84     5555.95    223.38 o
   4  10   2     1601.81     1388.30    163.88 o
   5  10   2    13272.49    13871.20    390.93 o
   6  10   2       46.32       36.45    183.38 o
   7  10   2     1830.97     2036.01    313.12 o
   8  10   2      325.88       42.22    276.44 o
  -8  11   2        3.70      -93.22    271.77 o
  -7  11   2       58.55      311.41    261.93 o
  -6  11   2       20.98      102.51    244.95 o
  -5  11   2      502.14      704.01    186.14 o
  -4  11   2      273.80      185.44    159.75 o
  -3  11   2     5970.69     6709.52    334.54 o
  -2  11   2     2538.86     2469.42    141.88 o
  -1  11   2    16181.34    16001.27    454.99 o
   0  11   2     1459.72     1412.03    136.20 o
   1  11   2    12661.01    12306.75    306.79 o
   2  11   2     4303.48     4166.54    362.93 o
   3  11   2     5766.83     5303.48    258.90 o
   4  11   2       67.47     -197.47    131.65 o
   5  11   2      526.33      519.86    165.86 o
   6  11   2      629.74      782.47    288.12 o
   7  11   2      287.87      251.47    279.49 o
   8  11   2      205.80      539.48    532.65 o
  -7  12   2        4.61        8.10    283.15 o
  -6  12   2     3728.47     3717.04    408.61 o
  -5  12   2     1300.55     1241.76    288.96 o
  -4  12   2     4904.60     4958.20    286.50 o
  -3  12   2     1067.70      911.58    176.78 o
  -2  12   2    10215.20    10260.78    294.82 o
  -1  12   2       18.05     -155.93    103.95 o
   0  12   2      861.36      684.82    126.71 o
   1  12   2       73.64      -31.88    111.31 o
   2  12   2     4606.27     4754.69    251.58 o
   3  12   2     2038.75     2147.05    205.48 o
   4  12   2     7022.99     7081.38    339.09 o
   5  12   2     2488.80     2632.64    356.82 o
   6  12   2     5746.56     5614.15    478.50 o
   7  12   2       36.73      126.26    361.64 o
  -7  13   2       60.95     -448.59    305.58 o
  -6  13   2      280.34      549.55    518.64 o
  -5  13   2        2.07      165.47    400.89 o
  -4  13   2     1724.82     1565.49    213.43 o
  -3  13   2      120.58       45.95    147.83 o
  -2  13   2    26530.45    25730.28    723.94 o
  -1  13   2     1109.48     1375.96    164.24 o
   0  13   2    51388.32    51593.79   1012.07 o
   1  13   2      128.56      -76.94    122.56 o
   2  13   2    43655.07    43541.55    835.76 o
   3  13   2      378.92      228.98    169.08 o
   4  13   2     5099.78     4400.71    286.36 o
   5  13   2      570.60      159.80    269.60 o
   6  13   2        0.87       25.10    287.42 o
   7  13   2       43.13       96.98    319.31 o
  -7  14   2      509.96     1115.77    560.69 o
  -6  14   2     4259.30     5122.15    493.02 o
  -5  14   2      347.29      109.16    279.49 o
  -4  14   2     7744.14     7388.97    425.71 o
  -3  14   2       80.63      -98.53    156.21 o
  -2  14   2    19678.58    19603.47    499.32 o
  -1  14   2      837.28      805.49    174.75 o
   0  14   2     1620.80     1653.29    176.08 o
   1  14   2      551.93      213.39    159.47 o
   2  14   2     8700.78     8478.19    511.41 o
   3  14   2      657.46      744.46    193.71 o
   4  14   2     5558.94     6145.73    499.55 o
   5  14   2      126.79      -58.77    267.06 o
   6  14   2     3452.28     3235.26    441.41 o
  -6  15   2        4.48      -61.68    305.28 o
  -5  15   2      185.26      145.60    417.71 o
  -4  15   2      199.11      628.34    301.24 o
  -3  15   2      969.36      678.25    208.80 o
  -2  15   2     2261.48     2469.82    232.92 o
  -1  15   2       46.04      103.72    162.54 o
   0  15   2     8844.82     8106.65    314.71 o
   1  15   2       61.29       35.72    160.42 o
   2  15   2     6638.28     6865.73    328.24 o
   3  15   2      754.79      818.92    253.47 o
   4  15   2      176.68      381.27    297.35 o
   5  15   2       75.92       38.13    318.99 o
   6  15   2       13.68      244.10    324.81 o
  -6  16   2      186.95      386.87    549.47 o
  -5  16   2       69.67      303.21    331.27 o
  -4  16   2     2486.54     1899.12    391.00 o
  -3  16   2        8.41      141.01    224.53 o
  -2  16   2      298.46      407.51    209.60 o
  -1  16   2       12.44       20.84    181.38 o
   0  16   2      199.60      242.02    197.99 o
   1  16   2      298.75      385.92    188.42 o
   2  16   2      654.83      474.71    214.28 o
   3  16   2       98.20      208.44    235.13 o
   4  16   2       60.41      -77.02    367.25 o
   5  16   2      260.68      357.80    339.24 o
  -5  17   2       17.30     -198.48    327.07 o
  -4  17   2      483.53      860.17    344.31 o
  -3  17   2      290.51      361.89    317.56 o
  -2  17   2     4540.79     5191.06    359.12 o
  -1  17   2      176.98       65.00    245.48 o
   0  17   2     8791.59    10037.49   1066.17 o
   1  17   2        3.07     -247.83    200.61 o
   2  17   2     3691.18     4058.93    328.73 o
   3  17   2       12.08       86.02    304.95 o
   4  17   2      600.92     1085.96    371.13 o
   5  17   2      164.78      860.02    390.50 o
  -4  18   2     4546.32     4952.46   1452.18 o
  -3  18   2      160.50      412.86    325.03 o
  -2  18   2     1884.07     1807.35    336.25 o
  -1  18   2      224.46      -60.80    235.40 o
   0  18   2        3.45      224.71    227.36 o
   1  18   2       19.25       60.12    234.10 o
   2  18   2     2368.48     2510.09    427.69 o
   3  18   2        0.24      400.04    339.86 o
   4  18   2     3807.73     3599.80    489.53 o
  -3  19   2       10.93       35.89    580.31 o
  -2  19   2     3057.19     2578.35    375.87 o
  -1  19   2        4.19      224.98    247.62 o
   0  19   2     7623.43     7970.96    523.84 o
   1  19   2      111.60      127.33    533.32 o
   2  19   2     3093.78     3515.57    493.59 o
   3  19   2      162.17      697.93    398.32 o
  -2  20   2      341.68       -0.88    320.38 o
  -1  20   2      107.33     -342.81    418.75 o
   0  20   2       63.28      173.77    261.11 o
   1  20   2       89.34      122.18    295.35 o
   2  20   2      171.31       81.55    487.80 o
  -9   1   3       97.45      109.23    468.17 o
  -8   1   3      705.05      782.33    188.70 o
  -7   1   3        5.58      -68.60    142.49 o
  -6   1   3     9735.42     9640.40    353.66 o
  -5   1   3     2390.91     2156.68    172.59 o
  -4   1   3    15148.97    15068.10    409.94 o
  -3   1   3    20393.83    20956.36    295.42 o
  -2   1   3     6057.51     5901.28    144.64 o
  -1   1   3    26529.83    26622.77    408.27 o
   0   1   3     1191.67     1318.83     54.11 o
   1   1   3    22874.31    22067.46    399.42 o
   2   1   3     2183.70     2067.64     83.36 o
   3   1   3    12135.94    12474.13    222.10 o
   4   1   3     2003.13     2041.66     78.00 o
   5   1   3      161.87      137.09     94.86 o
   6   1   3     2086.98     1828.82    274.77 o
   7   1   3      573.30      646.60    181.65 o
   8   1   3      497.32      543.24    198.96 o
   9   1   3      333.91      435.14    226.11 o
  -9   2   3      447.53      212.61    372.62 o
  -8   2   3     3754.95     4268.51    276.28 o
  -7   2   3     5983.78     5392.40    275.64 o
  -6   2   3      627.45      787.13    159.89 o
  -5   2   3    17967.16    18996.58    517.69 o
  -4   2   3     9958.20     9665.97    274.21 o
  -3   2   3    22702.11    22817.50    321.49 o
  -2   2   3    41247.52    40921.40    496.11 o
  -1   2   3      664.58      560.86     30.76 o
   0   2   3    74255.65    76663.07    910.81 o
   1   2   3     3644.56     3732.71     89.47 o
   2   2   3    34239.57    35316.83    533.06 o
   3   2   3    43312.13    43007.94    646.57 o
   4   2   3    14167.87    14071.41    252.96 o
   5   2   3    24626.93    24324.15    435.84 o
   6   2   3        5.52      256.45    223.63 o
   7   2   3     3853.01     3504.56    299.33 o
   8   2   3       90.65      184.51    193.20 o
   9   2   3      254.40      112.85    268.63 o
  -9   3   3      339.45       83.61    527.05 o
  -8   3   3     1727.64     1302.72    272.80 o
  -7   3   3      174.07      185.32    163.52 o
  -6   3   3    17930.13    18242.61    546.59 o
  -5   3   3     1599.79     1424.80     84.01 o
  -4   3   3    20316.36    20770.64    321.84 o
  -3   3   3    39383.04    40331.14    503.91 o
  -2   3   3    14606.16    15108.43    215.22 o
  -1   3   3   135936.38   135399.64   1487.33 o
   0   3   3       11.72       83.50     28.65 o
   1   3   3    74851.23    73536.89    913.10 o
   2   3   3    11244.89    11512.85    192.03 o
   3   3   3    49117.28    49301.83    741.11 o
   4   3   3    25131.93    26248.62    430.61 o
   5   3   3      130.23      212.27     61.45 o
   6   3   3     9192.04     8894.78    332.22 o
   7   3   3      769.31      577.75    276.17 o
   8   3   3      954.46      797.70    245.01 o
   9   3   3      967.56     1109.92    355.44 o
  -9   4   3       18.23     -268.01    366.18 o
  -8   4   3      338.82      598.30    297.05 o
  -7   4   3     1836.36     1666.30    217.35 o
  -6   4   3     1037.85      847.67    112.47 o
  -5   4   3     7378.60     7356.64    165.77 o
  -4   4   3    15109.85    14922.30    232.63 o
  -3   4   3    25418.02    26210.58    355.27 o
  -2   4   3    31686.45    31077.63    403.70 o
  -1   4   3     4368.47     4338.15     95.82 o
   0   4   3   100958.65   104744.28   1249.77 o
   1   4   3     2167.12     2054.90     79.79 o
   2   4   3    19193.11    19650.01    318.68 o
   3   4   3     2317.67     2090.19     82.87 o
   4   4   3     4006.36     4157.12    138.01 o
   5   4   3     9315.27     9554.26    299.64 o
   6   4   3     2903.38     3162.50    130.24 o
   7   4   3     3188.66     3176.72    205.60 o
   8   4   3      457.16      167.11    297.63 o
   9   4   3      299.91      326.35    350.43 o
  -9   5   3      156.39       98.13    406.83 o
  -8   5   3       50.69     -171.94    277.57 o
  -7   5   3      613.25      814.25    156.84 o
  -6   5   3       82.84       28.22     83.69 o
  -5   5   3     3052.14     3219.66    123.88 o
  -4   5   3     1424.53     1422.10     80.31 o
  -3   5   3     1355.97     1349.77     75.04 o
  -2   5   3     6579.40     6575.16    214.00 o
  -1   5   3      473.19      442.66     51.06 o
   0   5   3    18332.54    18891.78    276.21 o
   1   5   3     1071.95     1175.58     71.30 o
   2   5   3    10845.34    11733.03    316.03 o
   3   5   3    23667.34    23975.01    346.71 o
   4   5   3     7048.20     6706.04    280.84 o
   5   5   3     4871.14     4844.57    162.41 o
   6   5   3      513.23      275.40    123.50 o
   7   5   3      602.60      508.68    242.80 o
   8   5   3      181.01     -183.25    300.68 o
   9   5   3        3.23     -242.25    351.53 o
  -9   6   3      376.26      213.06    684.04 o
  -8   6   3      597.38      564.00    325.30 o
  -7   6   3      583.82      463.87    139.44 o
  -6   6   3     2333.16     2399.86    126.88 o
  -5   6   3      368.35      517.70     77.87 o
  -4   6   3      646.06      703.26     76.01 o
  -3   6   3     1992.68     1788.31    161.88 o
  -2   6   3     8122.29     7888.99    159.72 o
  -1   6   3     8376.42     8233.77    161.74 o
   0   6   3    21118.34    21544.85    317.61 o
   1   6   3    41976.34    42484.38    560.16 o
   2   6   3    29632.06    29715.23    549.55 o
   3   6   3    36987.01    37446.70    556.51 o
   4   6   3     4441.57     4321.17    135.34 o
   5   6   3     6388.28     5987.15    253.12 o
   6   6   3     3967.51     4065.52    223.61 o
   7   6   3      130.57      181.77    140.82 o
   8   6   3       49.50       64.08    286.21 o
   9   6   3        2.69     -402.12    354.02 o
  -9   7   3       40.81     -437.34    756.93 o
  -8   7   3      244.87      124.67    174.00 o
  -7   7   3        8.02     -105.48     92.17 o
  -6   7   3     4897.73     5222.53    240.30 o
  -5   7   3     3343.54     3366.27    156.63 o
  -4   7   3    15878.54    16239.23    282.50 o
  -3   7   3    11526.21    11596.17    240.78 o
  -2   7   3    30217.55    29619.67    408.76 o
  -1   7   3    19664.84    19163.72    293.85 o
   0   7   3     3679.88     3678.55    146.00 o
   1   7   3    33356.65    32453.56    460.75 o
   2   7   3     3303.22     3628.79    280.00 o
   3   7   3     1163.56      898.57     98.42 o
   4   7   3     8010.00     8198.73    255.12 o
   5   7   3      877.25     1113.16    123.25 o
   6   7   3     5601.66     5666.39    276.24 o
   7   7   3     2246.07     2106.42    359.05 o
   8   7   3     1087.96     1126.08    543.37 o
  -8   8   3      291.49      113.69    209.19 o
  -7   8   3     2158.34     2564.52    181.75 o
  -6   8   3      494.57      649.07    123.51 o
  -5   8   3     5901.11     6049.30    220.58 o
  -4   8   3     1152.03     1118.02    102.59 o
  -3   8   3    12506.08    12518.25    251.88 o
  -2   8   3    20057.47    19320.56    306.87 o
  -1   8   3      173.17       17.66     65.19 o
   0   8   3    44368.39    45786.66    617.65 o
   1   8   3     2452.11     2625.12    115.24 o
   2   8   3    32202.91    31773.95    634.46 o
   3   8   3    12774.93    12215.28    270.15 o
   4   8   3     3783.83     3734.08    174.67 o
   5   8   3    13734.09    14117.05    351.21 o
   6   8   3       20.00     -188.95    305.42 o
   7   8   3     2386.00     2465.90    302.54 o
   8   8   3      245.94       19.16    357.59 o
  -8   9   3      341.73      403.71    577.52 o
  -7   9   3      865.96      965.79    267.29 o
  -6   9   3     2943.64     3606.35    189.84 o
  -5   9   3      576.51      629.24    125.78 o
  -4   9   3     1184.17      903.74    135.23 o
  -3   9   3      119.88      114.76     89.41 o
  -2   9   3     4251.51     3895.98    139.81 o
  -1   9   3    12540.25    12343.43    242.92 o
   0   9   3      872.69      547.61     83.55 o
   1   9   3    22320.78    21480.41    352.26 o
   2   9   3     4091.47     4009.05    178.53 o
   3   9   3    20344.09    20490.03    384.90 o
   4   9   3     5807.43     5375.01    270.55 o
   5   9   3     6380.78     6971.87    399.46 o
   6   9   3     1189.06     1084.02    355.94 o
   7   9   3      151.47      239.26    247.63 o
   8   9   3      111.40       -4.71    257.15 o
  -8  10   3      419.88      620.56    287.67 o
  -7  10   3        7.86      230.23    329.15 o
  -6  10   3     2364.21     2067.59    233.62 o
  -5  10   3      648.55      631.35    137.52 o
  -4  10   3     8105.25     7972.43    277.05 o
  -3  10   3    16103.95    16024.20    312.39 o
  -2  10   3     4818.78     4749.10    172.74 o
  -1  10   3     9944.05     9456.96    235.42 o
   0  10   3      264.39      339.61     85.07 o
   1  10   3    19811.22    19457.63    363.79 o
   2  10   3     1501.95     1389.99    139.80 o
   3  10   3     8114.33     7462.34    283.67 o
   4  10   3     4401.11     4052.53    221.19 o
   5  10   3        0.02      212.29    166.19 o
   6  10   3     3234.64     3285.49    369.59 o
   7  10   3      164.96      -37.05    252.08 o
   8  10   3      505.67      621.65    301.69 o
  -8  11   3       17.86     -379.16    414.47 o
  -7  11   3     1107.70      806.32    293.13 o
  -6  11   3       12.01     -197.67    302.77 o
  -5  11   3     3955.39     3820.56    217.22 o
  -4  11   3    12869.79    12957.41    533.78 o
  -3  11   3     9876.22     9827.08    313.43 o
  -2  11   3    27665.65    27417.63    471.41 o
  -1  11   3     7333.05     7097.34    241.65 o
   0  11   3    48986.62    50782.98    827.00 o
   1  11   3     1082.09     1035.56    127.29 o
   2  11   3    12288.57    12400.97    699.03 o
   3  11   3     2457.81     2287.20    191.97 o
   4  11   3     1846.01     1686.41    184.40 o
   5  11   3     3882.59     3025.55    263.74 o
   6  11   3       28.08      304.25    271.93 o
   7  11   3     1513.59     1721.04    352.94 o
  -7  12   3      394.47      441.17    298.51 o
  -6  12   3     2901.80     3255.45    855.05 o
  -5  12   3      637.83      263.70    375.66 o
  -4  12   3     6660.18     6129.15    313.73 o
  -3  12   3      440.98      490.14    144.68 o
  -2  12   3      912.12      945.67    153.85 o
  -1  12   3     1576.05     1452.46    174.27 o
   0  12   3     3315.51     3424.92    286.14 o
   1  12   3    23835.48    23837.97    483.76 o
   2  12   3     8084.03     7554.60    578.28 o
   3  12   3    13142.15    12401.16    546.54 o
   4  12   3     5059.81     4424.31    255.00 o
   5  12   3     2303.35     2138.23    602.74 o
   6  12   3     1169.32     1391.53    406.50 o
   7  12   3      425.66      453.53    319.31 o
  -7  13   3       20.72     -232.86    279.32 o
  -6  13   3      184.44     -141.25    431.73 o
  -5  13   3        4.20      321.11    268.96 o
  -4  13   3     5858.88     5541.18    379.91 o
  -3  13   3      843.31      966.16    170.01 o
  -2  13   3     2863.58     2849.98    214.00 o
  -1  13   3     6600.19     6109.47    254.29 o
   0  13   3     1780.87     1496.65    163.75 o
   1  13   3     4623.23     4790.84    232.27 o
   2  13   3      166.32      109.33    160.86 o
   3  13   3      684.46      467.41    176.29 o
   4  13   3      180.04      281.11    209.01 o
   5  13   3        4.28      293.45    291.56 o
   6  13   3      129.17     -182.24    292.01 o
   7  13   3      153.89     -276.04    298.37 o
  -7  14   3       45.31     -560.69    476.58 o
  -6  14   3      740.10      809.99    332.75 o
  -5  14   3       58.46     -383.27    255.51 o
  -4  14   3     3498.96     3727.21    527.05 o
  -3  14   3      438.79      593.67    172.21 o
  -2  14   3     7292.48     7352.30    318.73 o
  -1  14   3     2793.25     2769.62    224.26 o
   0  14   3     2457.96     2625.54    198.05 o
   1  14   3      313.61      313.53    161.81 o
   2  14   3      384.83      519.18    186.69 o
   3  14   3      560.09      579.80    200.80 o
   4  14   3      354.28      456.96    277.53 o
   5  14   3      220.59       63.21    288.69 o
   6  14   3      431.16      672.54    353.23 o
  -6  15   3        5.16      418.18    329.58 o
  -5  15   3     3660.50     4313.62    474.97 o
  -4  15   3      180.53      126.15    285.46 o
  -3  15   3     4363.36     4296.99    344.75 o
  -2  15   3     9913.05     9676.48    378.96 o
  -1  15   3      230.62       -5.95    160.73 o
   0  15   3    17797.98    19224.33    603.05 o
   1  15   3     1117.94      587.89    178.13 o
   2  15   3    11009.30    10822.88    442.68 o
   3  15   3     3370.90     4139.88    357.04 o
   4  15   3      984.77      652.00    356.04 o
   5  15   3      948.68      975.79    352.79 o
   6  15   3        1.13      110.45    325.57 o
  -6  16   3     2070.78      958.78    560.69 o
  -5  16   3       38.10     -290.98    307.24 o
  -4  16   3     4369.06     4177.12    451.92 o
  -3  16   3     2100.34     1847.67    293.77 o
  -2  16   3     2860.84     2561.89    271.49 o
  -1  16   3    10656.23    10319.18    430.30 o
   0  16   3      311.65      219.40    241.98 o
   1  16   3     6031.66     5633.07    598.07 o
   2  16   3     3126.49     3791.07    373.81 o
   3  16   3     1356.00     1833.57    381.84 o
   4  16   3     2298.19     2360.32    404.34 o
   5  16   3      257.44      630.12    773.75 o
  -5  17   3     1228.68     1033.44    399.90 o
  -4  17   3      666.07      958.32    431.73 o
  -3  17   3     1137.56     1328.40    296.73 o
  -2  17   3     2357.51     2234.75    275.99 o
  -1  17   3       84.08      190.06    219.40 o
   0  17   3     1987.39     1862.74    269.61 o
   1  17   3      343.68      387.88    219.39 o
   2  17   3     1387.04     1415.10    295.86 o
   3  17   3     2721.11     3536.07    473.47 o
   4  17   3       48.80      283.87    344.05 o
   5  17   3      812.55      555.29    365.94 o
  -4  18   3        4.63       -3.26    340.68 o
  -3  18   3       92.61     -381.05    254.08 o
  -2  18   3      226.47       37.81    264.20 o
  -1  18   3      610.75      743.83    260.25 o
   0  18   3        1.98      -48.14    216.06 o
   1  18   3      709.86      371.67    244.19 o
   2  18   3       77.79      118.40    320.84 o
   3  18   3      167.32      500.71    352.25 o
   4  18   3       25.43     -307.31    331.90 o
  -3  19   3      866.23      844.61    381.84 o
  -2  19   3      175.64      227.39    297.09 o
  -1  19   3      213.64      166.82    241.99 o
   0  19   3      731.05      735.12    265.92 o
   1  19   3      175.83       24.48    244.38 o
   2  19   3      227.25       11.21    340.96 o
   3  19   3       30.60      -33.67    362.36 o
  -2  20   3      212.00      185.43    309.58 o
  -1  20   3     2496.90     2813.65    493.18 o
   0  20   3       69.56      -72.08    303.66 o
   1  20   3     2274.85     2241.16    381.41 o
   2  20   3      582.45      403.49    380.73 o
  -9   0   4       92.31     -302.77    510.23 o
  -8   0   4     3827.48     5393.95    773.75 o
  -7   0   4       90.84       48.50    188.98 o
  -6   0   4        8.14       21.55    183.20 o
  -5   0   4      666.20      667.82    158.66 o
  -4   0   4    44484.15    44850.64    821.31 o
  -3   0   4      238.81      125.28     56.57 o
  -2   0   4    38917.85    36918.20    590.38 o
  -1   0   4      682.39      499.32     61.77 o
   0   0   4   164997.56   170596.75   3155.01 o
   1   0   4      579.41      569.07     92.51 o
   2   0   4     5326.50     5219.19    194.15 o
   4   0   4    16710.20    15884.01    446.01 o
   5   0   4     1073.87      935.79     75.46 o
   6   0   4        5.98       56.07    257.92 o
   7   0   4       67.39       20.62    233.01 o
   8   0   4     1580.53     1981.77    354.45 o
   9   0   4       80.13       33.64    437.34 o
  -9   1   4      136.45      329.74    569.10 o
  -8   1   4     3411.67     3048.30    238.06 o
  -7   1   4       25.50      -47.23    136.48 o
  -6   1   4    21332.22    22028.80    553.84 o
  -5   1   4     1007.50      997.04    120.15 o
  -4   1   4    65361.39    66201.27    951.66 o
  -3   1   4    14551.11    14792.83    247.95 o
  -2   1   4     3497.46     3476.20    111.52 o
  -1   1   4       33.80      -10.26     17.14 o
   0   1   4       57.16      -51.40     34.27 o
   1   1   4     1818.79     1654.65     89.83 o
   2   1   4    21670.54    20779.52    391.69 o
   3   1   4     2347.74     2724.17    247.64 o
   4   1   4    40979.73    40077.70    585.66 o
   5   1   4      943.68      909.26     75.98 o
   6   1   4     8957.52     9162.46    964.38 o
   7   1   4        8.60      120.05    183.87 o
   8   1   4     2479.65     1843.86    250.76 o
   9   1   4       70.16      139.23    217.81 o
  -9   2   4       15.83       40.19    376.08 o
  -8   2   4      303.99      322.30    230.81 o
  -7   2   4      203.50       79.25    139.88 o
  -6   2   4      132.55      186.44    131.86 o
  -5   2   4      282.69      515.13     63.74 o
  -4   2   4     1907.24     1997.74     68.93 o
  -3   2   4     2287.59     2229.45     76.49 o
  -2   2   4     5876.34     6168.25    132.98 o
  -1   2   4     8337.96     8159.68    177.48 o
   0   2   4    38836.11    41545.14    549.71 o
   1   2   4     4040.64     4002.41     91.36 o
   2   2   4     3954.74     4923.43    218.40 o
   3   2   4     1570.75     1593.07     72.18 o
   4   2   4     2176.74     2243.55    159.46 o
   5   2   4      158.62      502.53     64.38 o
   6   2   4      203.54      507.43    250.44 o
   7   2   4        3.32     -197.41    235.41 o
   8   2   4      608.10      467.72    200.82 o
   9   2   4        1.94      266.48    237.97 o
  -9   3   4      122.47      328.54    405.20 o
  -8   3   4      348.51      360.54    283.21 o
  -7   3   4     1405.95     1383.97    187.51 o
  -6   3   4     8268.47     8686.91    443.16 o
  -5   3   4      308.77      166.85     66.42 o
  -4   3   4     3570.19     3388.68    106.49 o
  -3   3   4    12826.61    12828.27    195.02 o
  -2   3   4    11424.78    11525.42    193.56 o
  -1   3   4     1408.85     1460.30     52.51 o
   0   3   4       87.64      -35.92     34.48 o
   1   3   4      648.99      568.25     91.05 o
   2   3   4     1577.49     1400.14     77.22 o
   3   3   4     4856.79     4553.01    195.58 o
   4   3   4      692.73      734.53     75.55 o
   5   3   4      469.08      488.62     74.61 o
   6   3   4     1311.53     1184.94    119.27 o
   7   3   4     1066.81     1385.98    311.00 o
   8   3   4       20.24     -225.52    216.18 o
   9   3   4        5.67     -270.18    305.03 o
  -9   4   4        6.46     -504.53    389.30 o
  -8   4   4      635.87      898.89    260.78 o
  -7   4   4       13.28       32.14    157.79 o
  -6   4   4      127.38      289.64     79.81 o
  -5   4   4     1199.66     1202.72     75.08 o
  -4   4   4    17792.84    18335.89    270.64 o
  -3   4   4     5401.04     5432.66    200.20 o
  -2   4   4    92061.16    90673.10   1079.89 o
  -1   4   4     9917.49    10562.13    167.30 o
   0   4   4    35720.25    34639.89    480.69 o
   1   4   4    18087.42    17864.71    280.07 o
   2   4   4    79772.53    79751.52   1030.69 o
   3   4   4     4030.29     3636.65    129.63 o
   4   4   4     2270.37     2326.46    114.51 o
   5   4   4      108.07      175.63     75.82 o
   6   4   4       35.35       59.45    104.14 o
   7   4   4      223.59       66.17    139.73 o
   8   4   4      215.89      282.12    560.69 o
   9   4   4       29.66     -267.61    330.75 o
  -9   5   4      163.21      -58.51    408.10 o
  -8   5   4     1902.93     1468.75    346.17 o
  -7   5   4     1124.49     1111.19    115.72 o
  -6   5   4    26319.06    27153.10    421.46 o
  -5   5   4       73.16       74.13     63.36 o
  -4   5   4    29387.14    30306.22    462.22 o
  -3   5   4      415.97      322.92    101.27 o
  -2   5   4    55360.95    55197.37    649.65 o
  -1   5   4      118.14      142.32     50.42 o
   0   5   4      557.18      554.37     69.21 o
   1   5   4     1870.05     1978.72     99.05 o
   2   5   4    68925.80    67977.56    874.70 o
   3   5   4     2108.34     1992.27    114.24 o
   4   5   4    31850.47    32128.18    539.42 o
   5   5   4     1822.17     1813.20    116.59 o
   6   5   4    23445.47    23344.00    764.77 o
   7   5   4     1794.34     1607.38    210.22 o
   8   5   4     1383.02      746.41    356.34 o
   9   5   4       72.48     -177.25    594.33 o
  -9   6   4      156.09     -515.83    639.18 o
  -8   6   4      205.79      -63.14    288.22 o
  -7   6   4       25.92      -68.68    167.52 o
  -6   6   4      789.34      904.74     96.64 o
  -5   6   4     1449.12     1349.10     99.60 o
  -4   6   4     5254.42     5346.08    195.48 o
  -3   6   4      138.74      116.78     85.20 o
  -2   6   4    78288.05    79272.02    921.59 o
  -1   6   4    17120.00    17628.04    268.09 o
   0   6   4   120670.59   122482.53   1477.49 o
   1   6   4     5200.44     5216.63    146.70 o
   2   6   4   103655.23   104209.27   1313.40 o
   3   6   4      509.23      639.57     94.92 o
   4   6   4     7675.32     7767.74    244.98 o
   5   6   4     1254.79     1501.38    174.81 o
   6   6   4      157.80      286.81    137.94 o
   7   6   4       11.58     -116.56    123.47 o
   8   6   4      370.06      370.18    249.80 o
  -8   7   4       75.19     -104.48    127.52 o
  -7   7   4      370.53        7.69     97.62 o
  -6   7   4     4544.60     4373.82    228.60 o
  -5   7   4     5882.71     5591.34    195.47 o
  -4   7   4     7644.88     7865.59    211.79 o
  -3   7   4    17351.17    16915.17    418.62 o
  -2   7   4    69035.41    68191.91    834.71 o
  -1   7   4      126.17       64.08     58.17 o
   0   7   4     6298.20     6555.57    157.35 o
   1   7   4    14326.42    14687.60    273.53 o
   2   7   4     7212.54     6678.16    175.77 o
   3   7   4    24033.13    23747.93    357.20 o
   4   7   4     1120.77     1037.33    103.08 o
   5   7   4     5461.33     5013.02    259.54 o
   6   7   4     4975.78     5336.86    274.33 o
   7   7   4      271.97      208.13    214.75 o
   8   7   4       15.43      -76.43    282.32 o
  -8   8   4      194.76       12.03    210.75 o
  -7   8   4       45.14       74.60    129.20 o
  -6   8   4      458.95      361.58    104.41 o
  -5   8   4      184.37      291.38    105.85 o
  -4   8   4     1510.12     1527.32    121.66 o
  -3   8   4    22533.69    23579.51    356.75 o
  -2   8   4       10.86      177.60     86.89 o
  -1   8   4   115917.99   116367.70   1379.07 o
   0   8   4      103.30      110.93     67.79 o
   1   8   4    61007.95    60491.53    791.88 o
   2   8   4      786.99      989.94    131.95 o
   3   8   4     7452.45     7501.91    212.93 o
   4   8   4      134.90      -17.51     87.69 o
   5   8   4       38.70      111.58    113.06 o
   6   8   4        7.66      123.24    156.48 o
   7   8   4       65.23     -253.96    225.02 o
   8   8   4      250.73      103.92    228.25 o
  -8   9   4      515.96      420.81    414.90 o
  -7   9   4     1555.58     1439.76    384.86 o
  -6   9   4     1325.41     1660.29    179.35 o
  -5   9   4     9881.88    10163.32    384.35 o
  -4   9   4    13595.49    14148.20    525.01 o
  -3   9   4    15583.18    15921.59    341.17 o
  -2   9   4      324.30      263.21     78.11 o
  -1   9   4      248.68      114.27     74.76 o
   0   9   4       16.46      -61.78     70.33 o
   1   9   4     7022.94     7668.27    194.75 o
   2   9   4     1301.01     1598.78    122.55 o
   3   9   4    15906.90    16094.71    332.53 o
   4   9   4    16625.29    17037.06    478.92 o
   5   9   4     7752.58     8079.26    297.61 o
   6   9   4     1890.48     2248.83    334.46 o
   7   9   4     1785.78     1839.04    319.81 o
   8   9   4      762.89      896.63    296.56 o
  -8  10   4      795.45      513.72    324.61 o
  -7  10   4       43.82      215.36    240.42 o
  -6  10   4      323.74      166.19    177.92 o
  -5  10   4      190.23       85.48    121.14 o
  -4  10   4      321.13       73.35    117.53 o
  -3  10   4     1222.58     1360.55    126.86 o
  -2  10   4    12241.90    11921.50    264.08 o
  -1  10   4     6792.31     6564.39    331.83 o
   0  10   4    50307.26    49971.45    741.02 o
   1  10   4     5954.63     5698.48    211.94 o
   2  10   4    20878.69    20309.63    745.56 o
   3  10   4     2094.04     2491.58    188.21 o
   4  10   4     6094.16     6357.82    270.26 o
   5  10   4      935.19     1194.99    163.86 o
   6  10   4       44.22       -6.40    262.45 o
   7  10   4      144.71     -184.98    253.65 o
   8  10   4      653.39      653.30    328.61 o
  -8  11   4      370.59      592.53    307.02 o
  -7  11   4       56.29       21.33    368.97 o
  -6  11   4     1573.54     1347.03    384.07 o
  -5  11   4       62.90      276.88    136.09 o
  -4  11   4    14923.34    14545.96    416.42 o
  -3  11   4     1387.31     1231.64    143.76 o
  -2  11   4     6475.24     6515.71    215.14 o
  -1  11   4       80.68      131.96    104.36 o
   0  11   4     1320.81     1301.82    174.42 o
   1  11   4     2310.89     2241.56    158.55 o
   2  11   4     1071.19      846.71    138.55 o
   3  11   4     1125.07     1029.84    162.73 o
   4  11   4     8386.39     8509.94    318.14 o
   5  11   4      275.99      122.69    120.34 o
   6  11   4     1149.15     1327.26    315.02 o
   7  11   4       65.22      201.93    287.25 o
  -7  12   4      616.54      879.13    317.66 o
  -6  12   4        2.38     -113.90    250.61 o
  -5  12   4       46.80       27.50    274.74 o
  -4  12   4      687.93      598.58    180.05 o
  -3  12   4     7794.45     8022.11    337.40 o
  -2  12   4     2043.24     1981.62    177.71 o
  -1  12   4    25059.47    25701.83    508.71 o
   0  12   4     8836.12     9232.39    315.94 o
   1  12   4    20029.60    19387.95    497.64 o
   2  12   4      168.19       32.82    141.62 o
   3  12   4     5938.10     6014.03    289.79 o
   4  12   4      591.92      307.06    155.72 o
   5  12   4       31.69     -286.46    239.64 o
   6  12   4        3.81     -153.96    282.49 o
   7  12   4      341.07      645.54    324.45 o
  -7  13   4     2759.63     3352.14    493.41 o
  -6  13   4      133.67       34.69    283.99 o
  -5  13   4     7211.07     7794.69    533.24 o
  -4  13   4      247.20      138.35    180.53 o
  -3  13   4    17822.07    17831.16    460.02 o
  -2  13   4     7123.63     6832.82    478.63 o
  -1  13   4     4107.91     3763.65    266.01 o
   0  13   4     3572.32     3408.51    244.90 o
   1  13   4      829.47      814.32    145.13 o
   2  13   4      158.29        7.44    156.38 o
   3  13   4     8927.96     8356.91    619.83 o
   4  13   4        1.24     -195.56    204.65 o
   5  13   4     5404.79     4771.26    457.39 o
   6  13   4      136.01      270.94    312.91 o
   7  13   4     1942.78     1212.09    365.43 o
  -7  14   4      232.11      -72.89    487.80 o
  -6  14   4      159.64      860.66    329.07 o
  -5  14   4      109.88      266.33    285.46 o
  -4  14   4      278.36      316.85    271.56 o
  -3  14   4     7895.59     7113.65    315.35 o
  -2  14   4     3003.38     2340.38    214.59 o
  -1  14   4    17958.97    16967.71    462.06 o
   0  14   4     2544.61     2687.14    207.92 o
   1  14   4    20549.36    20301.20    508.89 o
   2  14   4     6918.55     6295.27    637.72 o
   3  14   4    10163.35    10904.39    442.93 o
   4  14   4      183.09      554.71    295.37 o
   5  14   4      223.16      399.18    295.19 o
   6  14   4        9.03      750.58    353.23 o
  -6  15   4      357.50     -215.26    549.47 o
  -5  15   4      897.34      730.12    353.23 o
  -4  15   4      887.10      358.38    285.78 o
  -3  15   4     2578.84     2825.84    263.88 o
  -2  15   4     1757.50     1704.03    232.64 o
  -1  15   4      189.73       77.16    169.35 o
   0  15   4      184.78       62.91    163.90 o
   1  15   4      302.57       50.46    161.07 o
   2  15   4      603.57      576.52    209.04 o
   3  15   4     2192.80     2105.65    357.54 o
   4  15   4      428.82      349.90    311.33 o
   5  15   4      947.02      339.36    315.99 o
   6  15   4      483.06      771.80    378.46 o
  -6  16   4        0.93     -207.45    527.05 o
  -5  16   4       16.10       17.27    320.92 o
  -4  16   4      294.66      176.92    476.58 o
  -3  16   4       26.35     -113.71    195.89 o
  -2  16   4     2992.23     2805.06    327.76 o
  -1  16   4      237.08      136.25    184.21 o
   0  16   4       38.21      196.21    192.97 o
   1  16   4      239.62      117.50    181.36 o
   2  16   4      365.76      468.15    253.48 o
   3  16   4        9.75      199.50    378.46 o
   4  16   4        9.18      220.10    318.69 o
   5  16   4       36.26      426.94    350.06 o
  -5  17   4     2804.79     3519.38    478.94 o
  -4  17   4       17.35     -139.09    317.10 o
  -3  17   4     1804.94     1672.54    304.95 o
  -2  17   4      246.25      434.30    225.76 o
  -1  17   4      406.12      709.19    238.81 o
   0  17   4      500.81      666.18    234.30 o
   1  17   4       32.54       58.43    210.62 o
   2  17   4       27.06      120.07    249.63 o
   3  17   4      864.14      492.07    347.20 o
   4  17   4       13.61     -145.78    348.89 o
   5  17   4     1522.34     1248.77    416.57 o
  -4  18   4        9.11     -118.21    335.00 o
  -3  18   4     3731.80     3848.96    398.86 o
  -2  18   4        1.11       41.03    264.20 o
  -1  18   4     9519.39    10078.58    489.47 o
   0  18   4      430.32      611.55    365.80 o
   1  18   4     8247.61     8120.26    441.56 o
   2  18   4      122.60      211.53    318.69 o
   3  18   4     2938.05     3154.28    467.38 o
   4  18   4        2.45      374.00    431.73 o
  -3  19   4     1287.36     1431.26    342.34 o
  -2  19   4      203.65     -325.74    273.48 o
  -1  19   4       26.50        5.85    237.85 o
   0  19   4      295.94      115.29    254.12 o
   1  19   4      654.14      576.41    263.17 o
   2  19   4       62.15        2.80    344.93 o
   3  19   4     3008.02     3612.78    754.13 o
  -2  20   4      160.52     -357.68    310.46 o
  -1  20   4     1815.66     1756.71    358.96 o
   0  20   4      382.94      238.41    273.09 o
   1  20   4     1860.43     2005.12    376.68 o
   2  20   4      827.48      830.65    507.42 o
  -9   1   5      690.21     1494.23    455.94 o
  -8   1   5      667.45      689.68    338.31 o
  -7   1   5      534.69      553.08    147.15 o
  -6   1   5     7046.33     6888.51    500.14 o
  -5   1   5      271.61      182.67     65.61 o
  -4   1   5    19728.02    19592.18    279.79 o
  -3   1   5    11868.68    11949.12    211.64 o
  -2   1   5     5461.69     5439.49    105.89 o
  -1   1   5    29017.97    27668.36    473.15 o
   0   1   5      197.63      226.51     36.31 o
   1   1   5    79010.57    76613.91   1307.78 o
   2   1   5      688.51      871.40     70.60 o
   3   1   5    14389.22    14202.23    298.46 o
   4   1   5     1041.02     1125.97     76.55 o
   5   1   5      276.50      308.02     63.34 o
   6   1   5     2285.40     2237.30    231.24 o
   7   1   5       39.71       20.69    195.65 o
   8   1   5      273.10      300.83    208.28 o
   9   1   5      124.21      200.49    223.73 o
  -9   2   5      401.02      157.64    412.10 o
  -8   2   5      517.35      345.09    222.65 o
  -7   2   5     8313.45     8760.03    647.43 o
  -6   2   5      754.91      567.05    153.76 o
  -5   2   5    27509.00    28314.80    442.70 o
  -4   2   5    20760.54    20718.18    288.88 o
  -3   2   5    23821.38    23325.06    333.15 o
  -2   2   5    75512.73    75458.30   1023.48 o
  -1   2   5     9273.74     8795.73    140.57 o
   0   2   5   108625.55   109012.04   1554.24 o
   1   2   5     1012.80      956.29     66.90 o
   2   2   5    19972.51    19744.70    303.83 o
   3   2   5    50632.88    48788.23    677.70 o
   4   2   5     4567.35     4737.17    157.04 o
   5   2   5    19767.22    19024.90    337.77 o
   6   2   5       26.03       47.19     83.13 o
   7   2   5     4995.40     4406.70    426.81 o
   8   2   5     1335.13     2207.70    384.24 o
   9   2   5      391.70      237.68    231.25 o
  -9   3   5     1412.23      874.60    510.23 o
  -8   3   5      975.49      963.73    327.90 o
  -7   3   5      585.21     1053.39    161.78 o
  -6   3   5     9492.68     9384.55    359.82 o
  -5   3   5     2463.13     2497.61     88.44 o
  -4   3   5    31452.89    31239.35    408.92 o
  -3   3   5    54815.09    55471.49    678.59 o
  -2   3   5     9037.43     8617.36    149.26 o
  -1   3   5    44824.12    44768.89    524.28 o
   0   3   5      285.68      258.49     39.01 o
   1   3   5   146399.14   146349.42   1777.87 o
   2   3   5    13869.24    13219.20    228.32 o
   3   3   5    52138.36    51906.61    788.44 o
   4   3   5    13190.89    12945.36    259.58 o
   5   3   5     1215.99     1390.19    109.86 o
   6   3   5    10041.19     9920.73    398.98 o
   7   3   5       64.32      110.01    130.71 o
   8   3   5      954.33     1210.25    271.37 o
   9   3   5      293.70      325.85    263.83 o
  -9   4   5      370.46      373.77    427.86 o
  -8   4   5      187.62      118.54    233.58 o
  -7   4   5     3817.87     4196.63    255.20 o
  -6   4   5     2335.09     2284.33     98.60 o
  -5   4   5    10986.16    11461.09    203.19 o
  -4   4   5     1587.09     1638.54     79.23 o
  -3   4   5     9170.26     9071.98    190.31 o
  -2   4   5     6292.10     6420.37    216.31 o
  -1   4   5        3.39       12.46     39.37 o
   0   4   5    55955.97    55701.31    695.68 o
   1   4   5      349.95      328.87     55.05 o
   2   4   5    30284.15    30283.56    612.84 o
   3   4   5    25504.58    25083.13    431.75 o
   4   4   5     6413.11     6622.15    226.15 o
   5   4   5     9462.45     9241.58    222.59 o
   6   4   5       71.11      -83.62    109.21 o
   7   4   5     1950.44     1712.79    222.71 o
   8   4   5      714.43      671.44    333.58 o
   9   4   5       54.24       34.52    535.46 o
  -9   5   5       16.70      279.51    408.39 o
  -8   5   5      108.60      -36.35    276.26 o
  -7   5   5      714.09      750.38    107.41 o
  -6   5   5       89.26      -28.09     71.28 o
  -5   5   5      673.39      571.60     73.52 o
  -4   5   5     4213.58     4211.96    123.34 o
  -3   5   5    10488.84    10337.98    189.33 o
  -2   5   5    17440.40    16999.61    283.71 o
  -1   5   5      123.81      128.90     45.66 o
   0   5   5    22823.97    23033.08    329.70 o
   1   5   5      183.08      164.25     53.15 o
   2   5   5     1357.84     1279.34     78.22 o
   3   5   5      691.58      559.76     79.63 o
   4   5   5       48.13      -83.00     76.22 o
   5   5   5     2163.15     2148.96    168.93 o
   6   5   5      900.22      855.14    146.75 o
   7   5   5      150.67       77.54    113.79 o
   8   5   5      157.57      -26.77    190.01 o
   9   5   5       24.83      -78.50    442.94 o
  -9   6   5        0.22     -110.40    454.16 o
  -8   6   5       38.76     -155.30    305.58 o
  -7   6   5      878.69      921.83    200.40 o
  -6   6   5     4641.40     4869.26    157.12 o
  -5   6   5     8562.92     8839.94    229.93 o
  -4   6   5    12906.84    13073.78    235.35 o
  -3   6   5    16731.92    16993.55    294.06 o
  -2   6   5    39445.20    40279.27    505.09 o
  -1   6   5    30456.84    30346.62    410.44 o
   0   6   5     2888.94     2898.10    105.16 o
   1   6   5     9337.51     9578.38    202.93 o
   2   6   5      274.62      214.86     61.59 o
   3   6   5       76.43        5.16     51.69 o
   4   6   5     4293.52     4060.27    166.35 o
   5   6   5     1532.53     1498.24    168.29 o
   6   6   5     3384.71     3375.66    218.77 o
   7   6   5     1151.62     1185.85    228.34 o
   8   6   5      559.87      569.10    198.99 o
  -8   7   5      586.51      638.94    148.53 o
  -7   7   5     1545.65     1647.07    150.83 o
  -6   7   5     3516.30     3687.67    151.74 o
  -5   7   5       33.61       44.27     82.97 o
  -4   7   5     2854.83     2938.03    121.55 o
  -3   7   5     5591.54     5826.01    217.08 o
  -2   7   5      581.17      662.25     72.67 o
  -1   7   5    67172.81    67910.41    837.38 o
   0   7   5    18011.86    18443.39    298.68 o
   1   7   5    62109.10    62441.68    863.87 o
   2   7   5    37758.50    38307.00    551.67 o
   3   7   5    27922.08    28677.93    414.86 o
   4   7   5    20002.01    20082.86    352.37 o
   5   7   5     5918.65     6174.14    330.19 o
   6   7   5     5226.60     5283.33    277.31 o
   7   7   5      123.35       84.17    215.75 o
   8   7   5      243.56      131.00    385.41 o
  -8   8   5       81.97       25.29    212.02 o
  -7   8   5     1547.94     1534.52    162.84 o
  -6   8   5       34.46     -142.96     95.31 o
  -5   8   5    12630.49    13452.84    421.39 o
  -4   8   5      817.55      873.88    111.34 o
  -3   8   5    25214.75    24954.25    372.24 o
  -2   8   5    25638.09    26423.17    392.14 o
  -1   8   5     6668.16     6807.14    170.45 o
   0   8   5    52970.54    51915.97    692.21 o
   1   8   5      336.15      116.10     74.42 o
   2   8   5    33927.15    32732.03    495.30 o
   3   8   5    10295.29     9845.56    225.69 o
   4   8   5     2473.69     2413.59    186.81 o
   5   8   5     3811.20     3892.55    257.75 o
   6   8   5      209.69       23.32    161.27 o
   7   8   5     1286.87     1203.78    273.10 o
   8   8   5      449.39      384.55    256.16 o
  -8   9   5        0.32      -92.71    230.31 o
  -7   9   5       24.07      245.01    224.94 o
  -6   9   5     1672.96     1568.35    175.21 o
  -5   9   5     1172.90     1256.84    138.78 o
  -4   9   5    12516.06    12469.10    503.88 o
  -3   9   5    14294.46    14591.01    285.16 o
  -2   9   5    40389.87    40402.22    700.83 o
  -1   9   5    29955.68    29147.52    430.86 o
   0   9   5    40728.47    42024.47    657.93 o
   1   9   5     4461.03     4461.99    188.94 o
   2   9   5       10.07      105.28     90.52 o
   3   9   5        2.58       23.26    100.37 o
   4   9   5      907.93      748.34    129.15 o
   5   9   5      561.33      671.27    164.36 o
   6   9   5     2656.45     2866.27    351.19 o
   7   9   5      471.58      226.39    256.71 o
   8   9   5      249.90       13.81    440.14 o
  -8  10   5      533.36      734.80    310.63 o
  -7  10   5      175.33      246.15    238.98 o
  -6  10   5     3235.00     3335.02    264.93 o
  -5  10   5       81.17      309.72    128.21 o
  -4  10   5     9061.66     9329.77    319.04 o
  -3  10   5     2555.71     2773.04    158.14 o
  -2  10   5     3248.45     3230.60    148.26 o
  -1  10   5    22288.91    22227.49    411.75 o
   0  10   5     3396.31     3531.00    160.73 o
   1  10   5    10248.16    10566.61    279.86 o
   2  10   5    15531.92    15630.86    586.03 o
   3  10   5    10607.39    10379.97    472.50 o
   4  10   5     9810.25     9749.50    328.43 o
   5  10   5      177.26      302.40    143.28 o
   6  10   5     3297.44     3785.67    397.72 o
   7  10   5       24.90      107.03    283.99 o
   8  10   5      391.84      283.03    313.85 o
  -8  11   5     1142.80      856.25    313.59 o
  -7  11   5     2306.07     2387.17    480.72 o
  -6  11   5      145.04       13.98    241.86 o
  -5  11   5     6808.48     6898.48    441.62 o
  -4  11   5      368.06      143.49    132.93 o
  -3  11   5     5255.31     5026.45    208.28 o
  -2  11   5     2548.71     2552.99    149.17 o
  -1  11   5      184.82      -37.64    101.71 o
   0  11   5    19082.71    19306.97    409.55 o
   1  11   5     5230.36     4919.42    211.33 o
   2  11   5    13322.41    12817.09    588.00 o
   3  11   5     6258.05     6233.93    281.07 o
   4  11   5    11313.88    10954.99    360.22 o
   5  11   5     3617.91     3496.46    313.06 o
   6  11   5       37.03     -146.63    272.19 o
   7  11   5      937.85      970.66    329.61 o
  -7  12   5       66.60       59.14    361.64 o
  -6  12   5     1565.49     1846.04    400.89 o
  -5  12   5     3608.07     4097.80    434.53 o
  -4  12   5     2726.23     2467.77    229.93 o
  -3  12   5    23777.07    23441.45    528.40 o
  -2  12   5     5209.74     5016.59    246.97 o
  -1  12   5    19005.51    18903.20    422.59 o
   0  12   5    16539.20    16967.44    391.63 o
   1  12   5      852.59      667.70    134.14 o
   2  12   5     5464.86     4933.57    508.50 o
   3  12   5     2813.15     2566.88    219.60 o
   4  12   5      764.83      504.43    168.98 o
   5  12   5       58.41     -386.87    257.92 o
   6  12   5     2146.01     1987.16    368.65 o
   7  12   5      156.87       11.59    297.74 o
  -7  13   5      375.17      605.03    319.27 o
  -6  13   5       65.14     -136.91    264.83 o
  -5  13   5      462.01      410.56    283.29 o
  -4  13   5      737.29      569.30    189.59 o
  -3  13   5     2539.79     2602.26    211.34 o
  -2  13   5     7071.76     6427.60    292.71 o
  -1  13   5    13529.73    13168.53    352.02 o
   0  13   5      494.91      323.23    136.48 o
   1  13   5     3344.59     3872.01    261.68 o
   2  13   5     2253.84     2419.97    244.80 o
   3  13   5       67.50     -224.97    149.98 o
   4  13   5     5940.29     6113.25    565.69 o
   5  13   5       19.90      235.80    347.63 o
   6  13   5      205.78      223.10    317.56 o
   7  13   5       56.60       78.50    560.69 o
  -6  14   5      478.16      319.32    324.05 o
  -5  14   5      619.77      942.50    321.56 o
  -4  14   5      700.72     1101.55    307.24 o
  -3  14   5     1864.26     1586.45    209.11 o
  -2  14   5      257.14      270.73    218.27 o
  -1  14   5      370.36      277.20    165.44 o
   0  14   5     3337.32     3303.34    273.58 o
   1  14   5     8197.93     7767.97    327.35 o
   2  14   5     2833.68     3166.54    268.51 o
   3  14   5      602.33      499.83    191.20 o
   4  14   5      732.60      620.21    344.82 o
   5  14   5       92.64     -150.74    291.38 o
   6  14   5      241.80      998.66    658.81 o
  -6  15   5      130.32      -64.77    459.76 o
  -5  15   5     2348.68     2928.64    415.11 o
  -4  15   5      528.73      236.03    442.94 o
  -3  15   5     5795.83     5265.63    328.01 o
  -2  15   5     4578.99     5034.51    288.57 o
  -1  15   5     1995.98     1944.41    214.34 o
   0  15   5     4827.12     5101.40    263.34 o
   1  15   5       32.13     -165.06    160.01 o
   2  15   5     3854.01     4105.65    306.46 o
   3  15   5     2783.39     2451.23    332.79 o
   4  15   5      463.24      238.56    310.30 o
   5  15   5     2411.91     2807.62    656.01 o
   6  15   5       27.92      750.29    468.17 o
  -5  16   5      429.97      801.27    340.82 o
  -4  16   5     1510.96     1092.70    344.86 o
  -3  16   5     3598.64     3435.44    438.38 o
  -2  16   5     2277.29     2097.19    262.76 o
  -1  16   5     6022.70     5840.21    316.44 o
   0  16   5       23.79      -27.49    203.03 o
   1  16   5     4928.48     4780.99    298.01 o
   2  16   5      651.32      383.97    250.59 o
   3  16   5     1192.87      433.59    334.86 o
   4  16   5     2565.67     2913.28    436.06 o
   5  16   5       93.49      136.49    346.48 o
  -5  17   5      623.43      653.38    370.41 o
  -4  17   5      685.76      583.62    440.14 o
  -3  17   5      428.74      600.85    270.68 o
  -2  17   5     2491.79     2282.32    278.30 o
  -1  17   5      963.55      783.11    230.61 o
   0  17   5     5109.41     4856.83    345.30 o
   1  17   5      316.50      393.04    226.47 o
   2  17   5     5192.11     4851.18    408.30 o
   3  17   5      886.41      726.20    369.41 o
   4  17   5     1141.65     1674.93    415.38 o
   5  17   5     1450.87      848.65    418.85 o
  -4  18   5        1.97     -228.77    350.86 o
  -3  18   5       79.02       41.15    275.12 o
  -2  18   5      162.90     -188.32    264.20 o
  -1  18   5       15.49     -157.98    223.79 o
   0  18   5       69.02      489.22    244.13 o
   1  18   5       29.55     -344.34    229.56 o
   2  18   5      102.83       98.94    328.05 o
   3  18   5      121.43     -224.31    350.43 o
   4  18   5      226.15     -248.61    354.02 o
  -3  19   5       37.42       -8.79    293.12 o
  -2  19   5      165.40      -17.08    380.67 o
  -1  19   5        5.73      431.73    256.61 o
   0  19   5      464.15      149.84    262.46 o
   1  19   5      925.97     1134.25    323.49 o
   2  19   5      481.41      702.92    388.29 o
   3  19   5      644.32       46.17    372.62 o
  -2  20   5      249.50     -271.34    296.51 o
  -1  20   5     1781.29     1964.78    379.63 o
   0  20   5       87.46     -154.90    256.54 o
   1  20   5     1362.90     1552.98    441.41 o
  -9   0   6      750.34      336.41    549.47 o
  -8   0   6      454.21      594.33    510.23 o
  -7   0   6    10077.99    10672.33   1000.83 o
  -6   0   6     3132.10     3041.04    252.66 o
  -5   0   6    54541.92    52597.80    967.34 o
  -4   0   6        2.46       94.53     56.92 o
  -3   0   6    77308.77    78031.01   1395.26 o
  -2   0   6    12616.54    12637.47    269.89 o
  -1   0   6    12285.22    11990.26    288.99 o
   0   0   6       45.20      -87.53     58.36 o
   1   0   6     4168.58     3342.38    176.39 o
   2   0   6      175.14      164.38     81.20 o
   3   0   6    51762.17    52505.67   1348.46 o
   4   0   6     8102.45     7907.60    459.76 o
   5   0   6    32855.32    31483.27    830.59 o
   6   0   6      457.46      344.71     75.59 o
   7   0   6     6722.26     6713.88    498.79 o
   8   0   6      439.96      289.64    347.63 o
   9   0   6     1027.60      588.60    350.46 o
  -9   1   6     2179.57     1558.50    469.70 o
  -8   1   6        0.28       -8.41    317.17 o
  -7   1   6      263.38      242.26    157.81 o
  -6   1   6     1241.27     1560.03    140.93 o
  -5   1   6      133.71        5.62     53.17 o
  -4   1   6     3565.55     3627.80    155.26 o
  -3   1   6    47225.14    46590.43    610.75 o
  -2   1   6    21740.53    21307.49    350.82 o
  -1   1   6   205716.38   202899.20   2795.35 o
   0   1   6      931.74      864.29     58.01 o
   1   1   6   129186.54   129954.88   2033.10 o
   2   1   6     3025.35     3001.91    183.71 o
   3   1   6    38515.59    38325.62    700.09 o
   4   1   6      340.86      342.02    168.21 o
   5   1   6     1072.23     1067.38     81.53 o
   6   1   6        4.96        9.47     60.66 o
   7   1   6      110.34      212.44    205.98 o
   8   1   6      191.30      397.20    205.22 o
   9   1   6     1003.05     1260.93    263.59 o
  -9   2   6       71.42     -370.52    376.66 o
  -8   2   6       29.68     -149.98    205.83 o
  -7   2   6      635.95      802.88    140.62 o
  -6   2   6     3062.14     2884.19    170.87 o
  -5   2   6     9830.13    10330.24    181.05 o
  -4   2   6     1456.68     1614.92     76.47 o
  -3   2   6    17313.31    17323.19    264.65 o
  -2   2   6    49805.33    50676.81    779.64 o
  -1   2   6     2267.57     2240.37     87.72 o
   0   2   6      762.96      724.27     85.25 o
   1   2   6     3676.39     3511.47    135.96 o
   2   2   6     3688.80     3497.86    181.75 o
   3   2   6    17801.53    17279.65    286.42 o
   4   2   6     4307.06     4173.45    126.66 o
   5   2   6     6103.96     6360.86    176.03 o
   6   2   6      354.43      264.45     99.99 o
   7   2   6      680.65      901.73    147.10 o
   8   2   6      267.63      284.04    309.69 o
   9   2   6      254.27       29.91    228.22 o
  -9   3   6        5.02     -410.49    440.14 o
  -8   3   6        9.91       10.25    218.82 o
  -7   3   6      729.91      686.29    164.12 o
  -6   3   6     1371.79     1306.07     83.13 o
  -5   3   6     2025.02     1937.90     69.29 o
  -4   3   6      565.19      607.95     65.97 o
  -3   3   6     5134.39     5387.73    136.69 o
  -2   3   6    10649.61    10975.63    181.89 o
  -1   3   6     1840.38     1955.31     64.99 o
   0   3   6     4017.83     3922.68    105.80 o
   1   3   6     1188.94     1132.85     86.51 o
   2   3   6     6036.02     6508.75    176.53 o
   3   3   6     1735.38     1700.48     88.45 o
   4   3   6     2633.48     2529.50    197.67 o
   5   3   6       57.63      -34.00     74.97 o
   6   3   6      422.46      318.98    111.35 o
   7   3   6      429.36      447.08    155.88 o
   8   3   6        8.59     -133.70    280.97 o
   9   3   6       32.58      168.09    257.33 o
  -9   4   6      439.80      390.46    695.25 o
  -8   4   6      441.17      292.57    241.69 o
  -7   4   6     8840.80     9704.44    440.33 o
  -6   4   6     2807.65     2883.85    130.81 o
  -5   4   6    19355.95    19206.80    294.21 o
  -4   4   6      102.57       19.48     48.88 o
  -3   4   6    30961.85    30258.08    405.49 o
  -2   4   6    10403.41    10260.62    204.84 o
  -1   4   6      154.28      206.05     43.92 o
   0   4   6    12083.69    12831.21    223.49 o
   1   4   6     5782.95     5766.27    152.75 o
   2   4   6    13988.88    14931.84    304.24 o
   3   4   6    27432.23    27653.63    470.35 o
   4   4   6      427.11      308.70     83.33 o
   5   4   6    20179.15    20955.21    390.50 o
   6   4   6     2885.43     3062.35    188.89 o
   7   4   6     6166.32     6390.73    462.28 o
   8   4   6       84.97     -400.47    292.29 o
   9   4   6      191.45      666.87    490.60 o
  -9   5   6      527.25      898.75    462.08 o
  -8   5   6      118.73      -73.44    271.79 o
  -7   5   6     1595.76     2016.64    203.15 o
  -6   5   6      348.35      462.73     71.70 o
  -5   5   6     2383.65     2509.21    103.21 o
  -4   5   6      729.14      724.54     69.05 o
  -3   5   6    74751.15    74238.76   1052.17 o
  -2   5   6     7961.11     7809.30    141.26 o
  -1   5   6   217531.42   211760.88   2282.27 o
   0   5   6     5887.08     5970.41    138.36 o
   1   5   6   220706.77   221459.20   2619.81 o
   2   5   6     9922.90     9912.11    211.63 o
   3   5   6    71964.96    71723.31   1085.07 o
   4   5   6       40.52       43.30     83.85 o
   5   5   6     1039.86      936.10    152.15 o
   6   5   6        8.02      -73.69    129.73 o
   7   5   6      605.24      952.80    142.18 o
   8   5   6        9.06     -198.31    455.10 o
  -9   6   6      340.26      461.86    479.14 o
  -8   6   6      130.25     -189.03    398.09 o
  -7   6   6     5631.49     6055.98    215.47 o
  -6   6   6       39.29       19.37     78.18 o
  -5   6   6    15920.14    16584.40    288.84 o
  -4   6   6     9032.33     9552.64    196.12 o
  -3   6   6    99958.61    99878.84   1211.87 o
  -2   6   6     4065.53     4056.62    130.45 o
  -1   6   6    25632.76    25738.13    361.17 o
   0   6   6      653.61      571.12     64.91 o
   1   6   6    15000.46    15613.71    262.33 o
   2   6   6     4325.46     4260.27    184.90 o
   3   6   6    71500.77    73589.95   1034.53 o
   4   6   6     2512.17     2292.85    141.66 o
   5   6   6    17413.12    17992.23    546.19 o
   6   6   6      336.43      228.17    149.42 o
   7   6   6     4501.29     4519.15    326.55 o
   8   6   6       17.84     -162.22    244.40 o
  -8   7   6      284.25      119.00    144.27 o
  -7   7   6      434.58      339.00    129.16 o
  -6   7   6      174.47       51.15     90.94 o
  -5   7   6     2409.34     2663.62    126.09 o
  -4   7   6     1013.31     1015.58     85.60 o
  -3   7   6     1264.07     1308.65     85.87 o
  -2   7   6    20005.48    21331.02    321.96 o
  -1   7   6    65732.78    66747.66    826.56 o
   0   7   6   172337.03   176157.36   2110.80 o
   1   7   6    96943.68   102009.55   1354.35 o
   2   7   6     5976.83     6052.56    201.42 o
   3   7   6     9849.46    10479.91    227.40 o
   4   7   6     1407.51     1386.62    150.12 o
   5   7   6      686.92      495.40    155.69 o
   6   7   6      225.80      104.25    153.57 o
   7   7   6        3.05     -238.89    209.06 o
   8   7   6      215.60      289.23    232.26 o
  -8   8   6      801.36      880.28    351.53 o
  -7   8   6      264.59      117.76    134.55 o
  -6   8   6     3872.74     4169.40    171.50 o
  -5   8   6     3626.53     4059.16    188.99 o
  -4   8   6    25723.34    25924.00    532.76 o
  -3   8   6     6190.50     6495.96    171.01 o
  -2   8   6    17819.36    17444.10    290.57 o
  -1   8   6     1947.83     2108.59    107.80 o
   0   8   6      236.60      337.59     77.75 o
   1   8   6      439.94      339.11     82.24 o
   2   8   6    32396.02    33453.49    646.13 o
   3   8   6     1713.74     1627.50    113.05 o
   4   8   6    20550.74    19734.46    513.65 o
   5   8   6     1828.31     1877.42    216.09 o
   6   8   6     2874.44     3204.67    324.73 o
   7   8   6      115.63     -147.10    338.01 o
   8   8   6      781.61      792.32    287.22 o
  -8   9   6      273.41      137.54    241.37 o
  -7   9   6       49.43      -42.32    398.39 o
  -6   9   6      356.88      456.16    169.13 o
  -5   9   6     1402.48     1780.32    136.83 o
  -4   9   6     6969.02     7011.54    269.13 o
  -3   9   6     9419.13     9411.69    227.53 o
  -2   9   6    20697.65    21323.65    405.52 o
  -1   9   6    22948.02    22073.59    357.41 o
   0   9   6    98890.71   102398.40   1286.88 o
   1   9   6    21371.24    20815.92    380.49 o
   2   9   6    10211.93    10348.39    581.45 o
   3   9   6     7246.42     7256.34    333.27 o
   4   9   6     4930.79     4327.86    218.14 o
   5   9   6     1024.92     1020.55    201.81 o
   6   9   6        2.17      -15.19    482.19 o
   7   9   6      355.51      153.13    247.35 o
   8   9   6      304.66      100.06    284.95 o
  -8  10   6      562.44      696.09    407.24 o
  -7  10   6     1156.48     1240.15    277.91 o
  -6  10   6     1231.34     1516.01    308.43 o
  -5  10   6    13050.05    13550.18    351.88 o
  -4  10   6     2466.29     2351.49    253.65 o
  -3  10   6    12395.80    12661.02    305.13 o
  -2  10   6      650.72      628.16    101.36 o
  -1  10   6     7778.52     7264.12    216.29 o
   0  10   6      181.03      161.70     95.21 o
   1  10   6     2491.30     2108.16    163.48 o
   2  10   6       43.53      180.40    115.73 o
   3  10   6    11923.51    12249.77    364.55 o
   4  10   6     1617.21     1594.05    171.37 o
   5  10   6     8917.28     8944.73    374.24 o
   6  10   6      464.42      383.79    493.41 o
   7  10   6      714.20      704.36    314.51 o
   8  10   6      482.27      552.12    320.63 o
  -8  11   6        3.31     -172.61    282.53 o
  -7  11   6      273.17      241.64    337.12 o
  -6  11   6      599.14      478.53    473.58 o
  -5  11   6      373.37      307.63    133.37 o
  -4  11   6      440.94      153.14    128.70 o
  -3  11   6     1209.26     1430.50    140.09 o
  -2  11   6     5232.86     5210.91    196.75 o
  -1  11   6    26469.72    25577.86    494.61 o
   0  11   6     6428.79     6334.43    237.67 o
   1  11   6    29967.90    30805.48    676.62 o
   2  11   6     6551.22     6798.22    390.31 o
   3  11   6     6281.49     6148.16    298.59 o
   4  11   6      492.20      456.26    151.61 o
   5  11   6      340.30      624.96    222.84 o
   6  11   6      153.49      217.51    282.85 o
   7  11   6       52.82        2.66    392.48 o
  -7  12   6       30.08      -25.51    280.15 o
  -6  12   6     4500.31     4735.48    436.47 o
  -5  12   6     2388.62     2397.69    334.49 o
  -4  12   6     9284.82    10069.38    404.99 o
  -3  12   6     4841.15     4984.57    253.06 o
  -2  12   6    15899.67    15410.48    449.39 o
  -1  12   6     2763.66     2508.35    186.28 o
   0  12   6      437.29      411.05    127.85 o
   1  12   6        4.34     -183.32    122.21 o
   2  12   6    12607.89    12603.41    415.66 o
   3  12   6      860.63      736.04    212.40 o
   4  12   6     5221.82     5220.24    375.12 o
   5  12   6      362.77       28.27    275.96 o
   6  12   6     3159.15     3501.53    422.83 o
   7  12   6        8.78      -42.74    521.44 o
  -7  13   6        0.87     -104.66    297.03 o
  -6  13   6      565.87      744.59    370.05 o
  -5  13   6      106.80     -291.56    241.84 o
  -4  13   6     3674.90     3916.75    322.18 o
  -3  13   6      106.31      119.79    149.82 o
  -2  13   6    24393.36    25587.57    684.38 o
  -1  13   6      177.20      -43.91    128.55 o
   0  13   6    24237.82    25470.94    526.33 o
   1  13   6        4.56     -131.65    135.31 o
   2  13   6    17263.75    18262.49    672.77 o
   3  13   6       23.45      -68.99    162.07 o
   4  13   6     1422.67     1031.92    310.84 o
   5  13   6      146.29       69.29    384.07 o
   6  13   6       20.41      206.06    316.05 o
   7  13   6      120.50      695.25    521.44 o
  -6  14   6     7025.58     8577.47    605.54 o
  -5  14   6       86.15      305.76    273.82 o
  -4  14   6     8204.89     7704.35    527.40 o
  -3  14   6      602.70      564.14    178.02 o
  -2  14   6     4986.18     4868.29    271.59 o
  -1  14   6      878.75      714.44    178.58 o
   0  14   6      119.76       53.57    147.41 o
   1  14   6     1049.20     1075.91    210.12 o
   2  14   6     3268.33     3255.57    277.35 o
   3  14   6     1282.20     1360.17    259.12 o
   4  14   6     2972.55     2944.72    395.93 o
   5  14   6      663.15      141.25    580.31 o
   6  14   6     3666.39     3727.82    477.30 o
  -6  15   6        4.76      364.07    324.91 o
  -5  15   6       19.73      250.96    292.96 o
  -4  15   6     2541.53     2498.90    385.32 o
  -3  15   6      366.16      249.10    194.70 o
  -2  15   6     5329.45     5270.08    296.02 o
  -1  15   6     2099.39     1611.45    208.84 o
   0  15   6     2819.13     2991.83    222.93 o
   1  15   6     4330.43     4008.72    299.91 o
   2  15   6     2874.69     3175.95    285.93 o
   3  15   6     1038.97     1001.52    262.91 o
   4  15   6      439.24      252.73    318.99 o
   5  15   6       24.66     -115.26    336.41 o
   6  15   6       25.25     -302.77    510.23 o
  -5  16   6       38.34      371.65    337.59 o
  -4  16   6      359.09      860.66    340.96 o
  -3  16   6       22.30     -223.71    221.31 o
  -2  16   6        8.22     -194.28    193.29 o
  -1  16   6       45.84      -99.40    179.77 o
   0  16   6      115.70       76.59    197.07 o
   1  16   6      313.19      244.25    206.05 o
   2  16   6       13.45        2.40    242.61 o
   3  16   6       66.97     -101.11    301.24 o
   4  16   6      380.74      192.16    326.63 o
   5  16   6      161.12       -7.13    333.59 o
  -5  17   6        1.83      290.78    344.86 o
  -4  17   6      893.23      596.63    362.62 o
  -3  17   6       33.35     -211.88    243.76 o
  -2  17   6     3126.08     2863.31    299.43 o
  -1  17   6      528.25      770.92    230.81 o
   0  17   6     4731.09     5302.74    360.92 o
   1  17   6      208.68      190.63    251.77 o
   2  17   6     2771.54     3100.68    361.29 o
   3  17   6      229.06      358.65    342.51 o
   4  17   6      925.55     1063.98    384.71 o
   5  17   6       49.38     -285.95    543.87 o
  -4  18   6     3833.97     4312.26    515.41 o
  -3  18   6       72.72      294.97    276.37 o
  -2  18   6      447.55      182.78    282.55 o
  -1  18   6       36.37      174.72    238.30 o
   0  18   6        1.17     -217.81    223.12 o
   1  18   6      273.03      530.68    291.09 o
   2  18   6     1522.70     2136.52    444.04 o
   3  18   6      400.81      539.42    374.52 o
   4  18   6     4657.14     4973.73   1337.24 o
  -3  19   6        0.54     -400.78    267.19 o
  -2  19   6     4245.47     4812.09    484.01 o
  -1  19   6      159.06     -310.24    241.52 o
   0  19   6     6141.84     6346.34    427.58 o
   1  19   6       30.01      391.53    300.95 o
   2  19   6     4099.06     4186.90    543.12 o
   3  19   6       54.35     -113.78    392.44 o
  -1  20   6      224.11      548.42    333.97 o
   0  20   6       56.89       -1.91    265.25 o
   1  20   6       84.77       -8.51    373.89 o
  -9   1   7      162.51     -209.49    410.33 o
  -8   1   7      505.84      209.72    347.20 o
  -7   1   7      170.55       54.24    114.69 o
  -6   1   7     4066.16     3772.31    183.92 o
  -5   1   7      243.34      198.34     49.27 o
  -4   1   7     2438.95     2345.10     82.55 o
  -3   1   7    11043.77    11076.06    185.46 o
  -2   1   7     4600.17     4196.93    173.02 o
  -1   1   7    16070.79    15105.53    313.56 o
   0   1   7     4349.29     4605.59    199.73 o
   1   1   7     1470.80     1103.51     83.75 o
   2   1   7     2255.64     2673.25    172.73 o
   3   1   7     6530.79     6775.40    199.56 o
   4   1   7    16325.39    16809.54    428.92 o
   5   1   7      173.79      172.93     81.95 o
   6   1   7     7109.85     6919.02    271.11 o
   7   1   7      308.22      398.62    217.38 o
   8   1   7      719.10      459.32    213.61 o
   9   1   7      341.50      640.78    386.03 o
  -9   2   7      338.21      -92.37    394.98 o
  -8   2   7     1837.47      960.35    395.52 o
  -7   2   7     5943.44     5625.03    233.80 o
  -6   2   7       29.52       73.04     82.18 o
  -5   2   7    22235.08    22144.81    357.12 o
  -4   2   7     5389.61     5195.22    130.33 o
  -3   2   7    30310.50    31144.08    407.80 o
  -2   2   7     7915.26     7651.56    150.84 o
  -1   2   7     4738.93     5047.05    162.99 o
   0   2   7    62398.90    63037.06    972.09 o
   1   2   7     3567.80     3197.50    132.96 o
   2   2   7    70532.79    72418.87   1174.00 o
   3   2   7     9481.72    10458.58    241.42 o
   4   2   7    27055.87    27090.73    423.42 o
   5   2   7    16452.70    17806.66    338.14 o
   6   2   7       20.56      146.45    111.02 o
   7   2   7     4006.39     4276.37    256.12 o
   8   2   7      298.90      161.83    237.40 o
   9   2   7      187.48      526.18    280.63 o
  -9   3   7      396.59       32.23    465.37 o
  -8   3   7     2029.25     1886.63    280.81 o
  -7   3   7      551.16      638.76    215.45 o
  -6   3   7    20434.28    20750.33    399.09 o
  -5   3   7      689.94      652.33     73.85 o
  -4   3   7    32686.97    32047.84    458.24 o
  -3   3   7    40048.60    39615.52    547.56 o
  -2   3   7    38805.08    37244.84    617.00 o
  -1   3   7   109769.83   110244.79   1311.98 o
   0   3   7      377.40      407.39     75.65 o
   1   3   7    30170.46    29771.43    471.02 o
   2   3   7    20047.32    19906.13    435.05 o
   3   3   7    49676.33    50166.77    712.08 o
   4   3   7    36262.53    36001.06    590.69 o
   5   3   7     2081.48     1927.26    118.23 o
   6   3   7    13956.97    13466.43    374.42 o
   7   3   7      305.94      707.30    177.69 o
   8   3   7     1548.02      602.52    400.89 o
   9   3   7      632.91     1015.48    291.10 o
  -9   4   7        5.90       52.81    415.38 o
  -8   4   7      599.25      544.73    253.38 o
  -7   4   7     1699.73     1891.61    142.43 o
  -6   4   7      422.93      509.39    101.43 o
  -5   4   7     8788.92     8499.77    228.23 o
  -4   4   7    18319.07    18904.52    310.60 o
  -3   4   7    34844.99    34043.98    453.41 o
  -2   4   7    70964.44    69766.59    804.51 o
  -1   4   7     7151.12     7316.85    156.25 o
   0   4   7   135082.16   135692.00   1735.78 o
   1   4   7       28.02       19.63     56.91 o
   2   4   7    19639.60    20213.64    393.46 o
   3   4   7     6873.78     6500.95    257.02 o
   4   4   7     4702.84     4864.67    287.94 o
   5   4   7    10390.46    10296.78    323.79 o
   6   4   7      380.68      439.61    136.57 o
   7   4   7     2347.86     2453.60    166.63 o
   8   4   7       37.56      -85.96    205.28 o
  -9   5   7      115.95     -261.70    560.69 o
  -8   5   7      127.47      138.83    243.83 o
  -7   5   7      914.01      838.17    111.36 o
  -6   5   7     1450.04     1622.01    111.27 o
  -5   5   7     5928.92     5799.36    172.20 o
  -4   5   7      797.30      878.78     70.46 o
  -3   5   7     6844.91     6835.37    199.00 o
  -2   5   7      784.73      763.91     81.39 o
  -1   5   7     1509.68     1685.15     77.23 o
   0   5   7    26438.71    26555.18    378.96 o
   1   5   7     1796.77     1609.18    100.53 o
   2   5   7    26336.44    26680.28    459.93 o
   3   5   7    10882.23    10722.68    269.70 o
   4   5   7     3110.69     2766.01    143.06 o
   5   5   7      745.54      578.79    140.51 o
   6   5   7        7.64        7.55    137.85 o
   7   5   7      537.31      364.98    190.89 o
   8   5   7       34.03     -143.13    270.29 o
  -9   6   7      538.16      233.59    692.45 o
  -8   6   7      687.88      927.65    175.85 o
  -7   6   7     1452.50     1375.35    110.89 o
  -6   6   7     2959.74     3122.84    122.52 o
  -5   6   7     2383.35     2482.78    142.25 o
  -4   6   7     1846.27     2029.54    102.22 o
  -3   6   7      648.61      740.56     62.26 o
  -2   6   7      191.51       89.42     54.45 o
  -1   6   7    18629.88    18123.72    265.90 o
   0   6   7     3534.87     3223.74    114.81 o
   1   6   7    20676.65    20310.26    321.24 o
   2   6   7    35103.79    36310.80    563.45 o
   3   6   7    11320.45    11539.33    376.12 o
   4   6   7    11027.22    11222.30    282.78 o
   5   6   7     4455.72     5136.87    308.06 o
   6   6   7     2850.12     3024.80    301.05 o
   7   6   7      423.67      452.24    221.39 o
   8   6   7        2.29       33.17    209.16 o
  -8   7   7      800.82      998.20    300.03 o
  -7   7   7      421.66      397.76    135.72 o
  -6   7   7    10640.49    11381.21    252.70 o
  -5   7   7     7565.93     7609.93    310.86 o
  -4   7   7    31225.60    30886.51    549.14 o
  -3   7   7    29267.46    29528.36    384.55 o
  -2   7   7    38522.62    38001.68    482.42 o
  -1   7   7    62906.36    63485.45    794.82 o
   0   7   7     4517.68     4520.39    143.94 o
   1   7   7    53221.57    54307.01    722.65 o
   2   7   7     1602.38     1828.94    102.35 o
   3   7   7     2389.85     2465.96    139.28 o
   4   7   7     6693.73     6462.50    331.18 o
   5   7   7      209.17      291.89    157.17 o
   6   7   7     4434.97     4441.47    269.44 o
   7   7   7     1546.14     1776.37    276.62 o
   8   7   7      905.45      874.94    269.13 o
  -8   8   7      749.96      823.38    237.92 o
  -7   8   7     1212.66     1110.74    159.02 o
  -6   8   7     1020.36     1313.25    143.34 o
  -5   8   7     3690.73     3878.81    162.70 o
  -4   8   7     4419.86     4651.61    205.37 o
  -3   8   7    16830.24    16671.50    278.23 o
  -2   8   7    49139.86    47883.32    628.93 o
  -1   8   7     9260.38     9261.34    236.29 o
   0   8   7    63047.63    63946.86    837.07 o
   1   8   7      904.06      685.43     95.89 o
   2   8   7    19742.52    20810.74    420.51 o
   3   8   7    15621.36    15755.42    323.97 o
   4   8   7      925.52      950.44    148.04 o
   5   8   7     9100.91     9068.06    665.65 o
   6   8   7      115.03       80.20    228.39 o
   7   8   7      855.73      797.09    496.69 o
   8   8   7       71.58      213.27    259.75 o
  -8   9   7      295.81      458.79    247.61 o
  -7   9   7      989.61     1027.08    421.33 o
  -6   9   7     3989.78     4099.72    234.34 o
  -5   9   7     1570.31     1676.96    134.50 o
  -4   9   7     3026.41     3202.81    274.80 o
  -3   9   7     1497.33     1323.68    109.44 o
  -2   9   7      990.04      853.69     98.59 o
  -1   9   7     7970.79     7524.71    191.49 o
   0   9   7    27364.28    27181.26    428.48 o
   1   9   7    27694.33    26778.69    495.50 o
   2   9   7    28028.46    27650.83    483.82 o
   3   9   7    11254.92    11771.35    341.39 o
   4   9   7     5083.73     5330.00    497.71 o
   5   9   7     1657.75     1549.19    283.21 o
   6   9   7      759.62      545.19    276.76 o
   7   9   7       90.24     -120.33    255.42 o
   8   9   7        6.00      294.31    294.82 o
  -8  10   7      469.54      -63.24    515.04 o
  -7  10   7       62.50      145.34    236.29 o
  -6  10   7     1454.76     1087.41    459.82 o
  -5  10   7      381.81      314.92    103.64 o
  -4  10   7     6299.89     6756.82    362.26 o
  -3  10   7    19736.03    20371.94    407.25 o
  -2  10   7     7845.83     7632.79    288.42 o
  -1  10   7    29242.95    28803.30    485.59 o
   0  10   7     1779.97     1848.00    131.74 o
   1  10   7    33442.83    32462.43    694.55 o
   2  10   7     5841.72     5539.50    284.50 o
   3  10   7     6587.80     6546.06    272.68 o
   4  10   7     6993.32     7119.50    471.42 o
   5  10   7        5.53      128.32    158.31 o
   6  10   7     1780.00     1766.63    403.70 o
   7  10   7       43.35      392.09    305.42 o
  -7  11   7     2259.87     2261.53    476.22 o
  -6  11   7       25.52     -135.20    237.43 o
  -5  11   7     6604.69     5789.47    447.67 o
  -4  11   7    11751.40    11847.44    391.93 o
  -3  11   7    10982.70    10623.57    404.54 o
  -2  11   7    10607.22    10985.77    304.87 o
  -1  11   7     4476.43     4242.94    217.93 o
   0  11   7    13918.12    13077.12    347.70 o
   1  11   7      471.38      240.01    189.62 o
   2  11   7     2105.46     1770.91    214.39 o
   3  11   7     4242.28     3973.51    321.86 o
   4  11   7      184.21       29.05    141.97 o
   5  11   7     6576.85     5942.49    489.89 o
   6  11   7       51.37     -319.51    664.42 o
   7  11   7     2211.46     2205.00    485.00 o
  -7  12   7      302.87       65.18    273.47 o
  -6  12   7     3022.77     2609.15    358.44 o
  -5  12   7       55.22       30.54    237.88 o
  -4  12   7     2524.27     2631.42    203.14 o
  -3  12   7     1469.62     1481.42    170.70 o
  -2  12   7     3321.79     3160.43    211.48 o
  -1  12   7      148.18      -62.01    121.51 o
   0  12   7    10787.56    11191.96    322.63 o
   1  12   7     9706.25     9403.41    595.94 o
   2  12   7     2563.11     2834.02    351.86 o
   3  12   7    11618.62    11693.55    383.30 o
   4  12   7      725.73      393.48    165.80 o
   5  12   7     1535.32     1449.71    342.47 o
   6  12   7      583.82      579.26    311.21 o
   7  12   7       73.79      205.32    326.01 o
  -7  13   7      178.78      238.77    325.20 o
  -6  13   7       92.11      643.69    302.35 o
  -5  13   7      212.53      157.16    325.20 o
  -4  13   7     6057.08     5763.90    372.24 o
  -3  13   7       75.33      165.78    146.98 o
  -2  13   7     1884.29     1958.62    196.42 o
  -1  13   7     1578.98     1568.25    172.15 o
   0  13   7      417.53      300.76    141.09 o
   1  13   7     7371.22     6863.20    306.86 o
   2  13   7     4813.61     4710.39    596.51 o
   3  13   7     1100.73     1029.32    285.62 o
   4  13   7      282.69      183.69    234.92 o
   5  13   7      247.85      276.66    301.24 o
   6  13   7       41.64     -283.06    302.97 o
  -6  14   7      281.21      163.57    299.31 o
  -5  14   7      134.45      220.84    288.96 o
  -4  14   7      588.27      659.77    289.34 o
  -3  14   7     1679.87     1497.52    197.41 o
  -2  14   7     3318.92     3545.46    248.31 o
  -1  14   7    17607.83    17284.32    476.71 o
   0  14   7     4069.17     3939.43    232.17 o
   1  14   7     4950.64     5633.30    338.28 o
   2  14   7        4.49     -190.10    190.69 o
   3  14   7      109.01       42.22    200.73 o
   4  14   7      235.71      412.96    672.83 o
   5  14   7       51.63     -133.28    284.71 o
   6  14   7      227.71      553.68    462.57 o
  -6  15   7        4.84      -34.96    318.99 o
  -5  15   7     2689.76     2549.75    396.23 o
  -4  15   7      194.26       80.03    279.98 o
  -3  15   7     3222.76     2952.74    275.15 o
  -2  15   7     3397.28     3517.26    264.05 o
  -1  15   7      616.57      303.31    176.25 o
   0  15   7     3350.99     3585.97    307.53 o
   1  15   7      579.04      756.99    213.72 o
   2  15   7     3179.98     3285.49    291.02 o
   3  15   7     5163.41     5565.04    518.76 o
   4  15   7      373.58      295.43    327.07 o
   5  15   7     2737.53     2806.77    447.76 o
   6  15   7        3.78      392.48    560.69 o
  -5  16   7      443.84      382.81    344.31 o
  -4  16   7     1957.60     2653.43    409.64 o
  -3  16   7     2815.34     2911.30    323.18 o
  -2  16   7      139.94      -34.29    192.69 o
  -1  16   7     8978.69     8623.14    419.37 o
   0  16   7      162.97      203.08    227.86 o
   1  16   7    11965.33    11941.89    823.85 o
   2  16   7     2103.50     1879.86    318.22 o
   3  16   7     8709.92     7639.62    712.07 o
   4  16   7     1238.93     1088.74    376.08 o
   5  16   7     1057.10      923.36    406.36 o
  -5  17   7     1824.30     1532.62    588.72 o
  -4  17   7      643.91      640.86    459.76 o
  -3  17   7     1117.07      796.83    282.87 o
  -2  17   7     4044.58     3602.29    316.70 o
  -1  17   7      901.02      908.04    249.71 o
   0  17   7     3401.59     3154.55    308.77 o
   1  17   7     1583.30     1590.35    306.61 o
   2  17   7     2415.36     2233.20    511.83 o
   3  17   7      472.55      716.42    362.75 o
   4  17   7      555.96      480.00    384.51 o
  -4  18   7      298.97      140.92    451.35 o
  -3  18   7       88.60     -154.64    269.19 o
  -2  18   7       81.71      -47.86    264.72 o
  -1  18   7       24.46     -216.12    223.65 o
   0  18   7      165.58      -83.22    232.36 o
   1  18   7       16.38      -13.72    268.76 o
   2  18   7       58.19      -30.93    315.17 o
   3  18   7      220.60      337.10    385.81 o
   4  18   7        6.70      250.69    403.70 o
  -3  19   7      562.72      991.49    459.68 o
  -2  19   7      368.70      355.10    294.58 o
  -1  19   7      630.42      742.80    269.82 o
   0  19   7      341.90      176.56    268.66 o
   1  19   7        4.25       15.24    291.28 o
   2  19   7       17.04      192.99    382.21 o
   3  19   7       42.71      -88.99    354.82 o
  -1  20   7     1438.69     1267.51    356.67 o
   0  20   7      540.02      587.19    337.34 o
   1  20   7     2457.19     2000.58    493.59 o
  -9   0   8       81.25     -403.70    566.30 o
  -8   0   8     2897.71     3274.42    717.68 o
  -7   0   8      313.97      217.73    152.41 o
  -6   0   8      787.48     1172.04    193.48 o
  -5   0   8     1036.38      899.18     99.01 o
  -4   0   8    12601.12    13524.33    544.65 o
  -3   0   8      552.00      459.76     89.71 o
  -2   0   8    81948.62    80332.18   1537.41 o
  -1   0   8     7022.39     7551.75    229.63 o
   0   0   8   510229.72   514655.72  11993.11 o
   1   0   8     1002.23      942.87    111.66 o
   2   0   8   136373.44   131238.45   3153.89 o
   4   0   8    48597.47    46825.78   1221.10 o
   5   0   8      586.56      462.84    140.37 o
   6   0   8       41.32      -37.21    151.39 o
   7   0   8      147.65       65.75    118.58 o
   8   0   8     2319.52     2455.00    394.35 o
   9   0   8       81.99     -128.27    322.23 o
  -9   1   8       36.83     -588.72    392.48 o
  -8   1   8     2014.16     1790.85    449.66 o
  -7   1   8       21.15      -44.37    153.87 o
  -6   1   8    13773.69    13347.30    267.97 o
  -5   1   8     1244.17     1394.20     80.25 o
  -4   1   8    80227.46    82340.51   1056.17 o
  -3   1   8     9773.23    10044.69    190.06 o
  -2   1   8    44869.52    44880.47    738.85 o
  -1   1   8     4161.64     4672.26    135.48 o
   0   1   8    16245.52    17507.41    290.78 o
   1   1   8      976.12      981.04     74.36 o
   2   1   8    23411.33    22942.43    466.02 o
   3   1   8     1874.42     2119.52    124.32 o
   4   1   8    51347.25    49951.77    916.00 o
   5   1   8      583.02      490.21     88.40 o
   6   1   8    12703.24    12713.40    309.16 o
   7   1   8        7.60      -12.62     97.22 o
   8   1   8     2462.55     2497.73    280.38 o
   9   1   8       63.50      366.90    270.63 o
  -9   2   8        9.89     -449.37    379.62 o
  -8   2   8      458.31      -11.21    359.59 o
  -7   2   8      509.61      660.81    256.19 o
  -6   2   8       58.41       -2.23    122.45 o
  -5   2   8      525.01      917.46     77.46 o
  -4   2   8     2637.81     2799.63    149.93 o
  -3   2   8       22.74       93.12     49.79 o
  -2   2   8    23985.42    25061.48    483.38 o
  -1   2   8      916.16      805.32     70.59 o
   0   2   8   231340.98   234220.50   3435.65 o
   1   2   8     5371.96     5360.48    179.37 o
   2   2   8     8664.53     9475.92    219.22 o
   3   2   8      690.82      731.59     83.14 o
   4   2   8     8026.48     7527.07    187.16 o
   5   2   8      850.59     1055.39    100.57 o
   6   2   8       53.74     -168.13    112.09 o
   7   2   8        1.43       66.14     85.74 o
   8   2   8      111.07      132.51    243.29 o
   9   2   8        0.40      -56.71    262.09 o
  -9   3   8       90.29     -575.47    383.65 o
  -8   3   8      197.65      225.08    392.48 o
  -7   3   8     1001.73      902.31    217.78 o
  -6   3   8     1635.67     1706.11     95.91 o
  -5   3   8      329.05      411.60     74.12 o
  -4   3   8     1627.47     1715.52     90.73 o
  -3   3   8    19910.50    19591.74    310.34 o
  -2   3   8       92.53      144.86     49.34 o
  -1   3   8     3561.57     3975.23    116.49 o
   0   3   8       32.36      -35.08     57.98 o
   1   3   8      830.75      615.41     80.31 o
   2   3   8      977.58     1135.41     86.06 o
   3   3   8     8986.67     9008.01    255.26 o
   4   3   8      975.92     1101.39     92.69 o
   5   3   8      695.84      639.12    127.02 o
   6   3   8     5859.86     6109.88    707.31 o
   7   3   8      777.31      642.79    204.52 o
   8   3   8      138.38      300.09    312.52 o
  -9   4   8        6.97     -556.48    420.52 o
  -8   4   8      448.46      273.40    784.96 o
  -7   4   8      286.96      146.84    111.47 o
  -6   4   8      440.60      765.78     88.09 o
  -5   4   8      638.11      729.32    103.73 o
  -4   4   8     9153.00     8680.36    192.86 o
  -3   4   8     5465.48     5030.66    273.62 o
  -2   4   8    67258.85    65299.86    760.13 o
  -1   4   8    18785.52    19310.56    276.30 o
   0   4   8    41159.76    40026.37    551.06 o
   1   4   8    28083.09    28259.96    466.77 o
   2   4   8   100332.45    99295.16   1416.01 o
   3   4   8     2595.63     2444.83    125.81 o
   4   4   8     8492.08     8352.31    226.35 o
   5   4   8       80.17       92.20    130.20 o
   6   4   8       21.86      219.46    137.07 o
   7   4   8        3.44     -109.76    176.24 o
   8   4   8      695.30      706.53    197.59 o
  -9   5   8      280.31      316.86    483.75 o
  -8   5   8     2263.77     1893.13    382.40 o
  -7   5   8     1598.43     1352.99    127.75 o
  -6   5   8    24300.38    24814.85    414.85 o
  -5   5   8      952.42      961.97     98.26 o
  -4   5   8    34090.60    33925.15    506.84 o
  -3   5   8     2711.96     2968.04    119.47 o
  -2   5   8    59261.83    57234.59    683.75 o
  -1   5   8       28.83       32.92     54.60 o
   0   5   8      677.61      634.30     71.60 o
   1   5   8     3856.86     4207.86    304.24 o
   2   5   8    45880.10    45154.13    719.56 o
   3   5   8      132.46       47.81     89.25 o
   4   5   8    31040.32    31315.83    549.71 o
   5   5   8       85.84       28.09    130.71 o
   6   5   8    23785.15    23345.86    820.61 o
   7   5   8      718.08      877.27    460.51 o
   8   5   8     1424.57     1116.32    322.40 o
  -9   6   8      198.80      -34.81    571.90 o
  -8   6   8      517.16      469.83    142.77 o
  -7   6   8        8.28     -149.82     99.88 o
  -6   6   8     1166.63     1375.02    119.45 o
  -5   6   8     4225.76     4381.57    167.57 o
  -4   6   8    11069.83    11151.69    222.73 o
  -3   6   8     3689.35     3542.85    123.63 o
  -2   6   8    97175.01    99496.67   1145.96 o
  -1   6   8     1416.77     1285.81     78.20 o
   0   6   8   152143.70   157103.41   1892.48 o
   1   6   8     4748.98     4628.32    155.05 o
   2   6   8    86963.43    87602.16   1215.36 o
   3   6   8     1921.15     2359.01    214.03 o
   4   6   8     2345.00     2026.23    203.58 o
   5   6   8       98.15      129.13    163.43 o
   6   6   8       89.94      333.84    159.30 o
   7   6   8        7.96     -388.36    258.91 o
   8   6   8      220.57      113.24    228.11 o
  -8   7   8        9.07      -65.84    132.57 o
  -7   7   8      752.02      881.77    149.00 o
  -6   7   8     3308.85     3136.99    317.60 o
  -5   7   8     8554.74     8571.01    207.04 o
  -4   7   8     3176.05     3364.27    145.16 o
  -3   7   8    30105.44    29799.36    410.25 o
  -2   7   8    22141.43    21556.23    310.47 o
  -1   7   8    24639.90    25229.54    389.96 o
   0   7   8     6040.81     6443.09    168.90 o
   1   7   8      264.34      419.13     75.96 o
   2   7   8    38529.86    39100.61    571.40 o
   3   7   8    17242.71    17389.82    398.27 o
   4   7   8     2934.59     2832.31    232.64 o
   5   7   8     4546.75     4388.80    269.75 o
   6   7   8     2703.90     2692.49    449.61 o
   7   7   8      410.48      534.90    240.65 o
   8   7   8        6.77      -67.15    245.71 o
  -8   8   8      124.15      106.62    359.44 o
  -7   8   8       16.53      152.57    164.19 o
  -6   8   8     1048.30      737.87    133.89 o
  -5   8   8       18.55      112.45     96.17 o
  -4   8   8     1607.69     1838.60    153.44 o
  -3   8   8     7330.93     7323.26    197.59 o
  -2   8   8      723.13      787.79     81.89 o
  -1   8   8    59877.89    57132.45    699.81 o
   0   8   8       64.09       50.75     73.80 o
   1   8   8    71186.77    71397.49    932.76 o
   2   8   8      182.64      189.20    128.43 o
   3   8   8    19115.40    19327.25    646.14 o
   4   8   8     3748.95     3705.96    267.28 o
   5   8   8      464.30      585.44    184.78 o
   6   8   8       33.89       22.77    253.25 o
   7   8   8        7.98       20.17    256.87 o
   8   8   8      129.97      330.51    276.66 o
  -8   9   8     1169.59     1211.42    422.98 o
  -7   9   8     2762.69     2558.25    303.34 o
  -6   9   8     4083.18     4088.43    236.15 o
  -5   9   8     9972.91    10641.76    345.97 o
  -4   9   8    17251.03    16885.69    380.30 o
  -3   9   8    11237.08    10970.54    236.13 o
  -2   9   8      300.77      349.43     90.26 o
  -1   9   8     2920.33     2926.11    142.25 o
   0   9   8      485.47      559.20     97.13 o
   1   9   8     1037.68      838.34    175.20 o
   2   9   8      743.12      951.01    116.59 o
   3   9   8    13460.78    13591.64    369.12 o
   4   9   8    11402.26    11733.85    454.43 o
   5   9   8     5923.79     5834.29    346.41 o
   6   9   8     1194.42     1411.50    314.28 o
   7   9   8     1143.11     1632.69    342.02 o
   8   9   8      717.94      646.59    312.04 o
  -8  10   8      739.02      352.19    399.36 o
  -7  10   8      243.82     -151.00    341.05 o
  -6  10   8        2.44       40.60    277.84 o
  -5  10   8      628.63      423.29    114.62 o
  -4  10   8     2799.31     2727.31    168.69 o
  -3  10   8     2715.83     2866.60    161.97 o
  -2  10   8    20622.19    21057.32    394.16 o
  -1  10   8     7187.86     7260.01    309.72 o
   0  10   8    41015.75    41876.96    707.84 o
   1  10   8     2019.08     1877.56    165.80 o
   2  10   8     6690.19     6834.94    311.97 o
   3  10   8      277.94      144.52    134.37 o
   4  10   8      768.79      728.39    164.98 o
   5  10   8       43.92      -28.26    384.07 o
   6  10   8      261.28       35.42    272.97 o
   7  10   8       50.63       38.98    392.48 o
  -7  11   8      254.35       33.45    621.18 o
  -6  11   8     1466.45     1328.86    290.80 o
  -5  11   8      757.51      278.00    191.07 o
  -4  11   8    12490.76    12749.65    332.20 o
  -3  11   8     5823.22     5510.93    220.69 o
  -2  11   8     5248.25     5480.78    237.24 o
  -1  11   8     3260.99     2824.50    192.45 o
   0  11   8      220.06      178.64    116.85 o
   1  11   8       53.25      -72.78    122.57 o
   2  11   8     7628.95     7513.85    759.23 o
   3  11   8     1882.59     2089.56    238.47 o
   4  11   8     7917.39     7196.22    301.89 o
   5  11   8      649.15      568.36    296.34 o
   6  11   8      556.16      848.80    664.42 o
   7  11   8      138.47     -175.60    308.94 o
  -7  12   8      380.31      404.94    294.39 o
  -6  12   8       97.04     -215.27    261.58 o
  -5  12   8      182.62      140.17    248.93 o
  -4  12   8       75.57     -195.00    130.00 o
  -3  12   8     8319.30     7878.80    276.90 o
  -2  12   8      405.56      370.22    143.54 o
  -1  12   8    24097.65    24672.43    598.67 o
   0  12   8    14113.05    14149.85    365.10 o
   1  12   8    26347.12    28232.23    765.50 o
   2  12   8     1946.39     1799.72    204.20 o
   3  12   8     7363.82     6965.18    314.24 o
   4  12   8      880.91      826.32    197.58 o
   5  12   8        3.25      614.95    322.40 o
   6  12   8        2.46     -247.82    294.93 o
   7  12   8       85.09       85.05    594.33 o
  -7  13   8     3051.16     2845.17    591.53 o
  -6  13   8       20.16      844.98    675.63 o
  -5  13   8     6858.86     7684.03    534.53 o
  -4  13   8     1187.00     1169.38    202.75 o
  -3  13   8    15011.89    14430.94    417.90 o
  -2  13   8     2210.86     1764.65    192.72 o
  -1  13   8      768.26      896.09    170.62 o
   0  13   8     8312.92     8953.56    478.51 o
   1  13   8     6427.12     5941.20    383.80 o
   2  13   8     1811.04     1928.09    259.11 o
   3  13   8    14921.75    14464.20    491.32 o
   4  13   8       37.95      -78.50    269.60 o
   5  13   8     7072.12     7583.79    580.57 o
   6  13   8       79.10     -145.78    309.24 o
  -6  14   8       27.70     -426.36    284.24 o
  -5  14   8      504.93     1128.09    510.23 o
  -4  14   8      338.40      335.96    331.82 o
  -3  14   8    11740.48    10990.52    438.44 o
  -2  14   8     1450.18     1153.30    210.99 o
  -1  14   8    24537.12    24013.20    621.48 o
   0  14   8      138.19       50.63    143.28 o
   1  14   8    19538.73    19812.77    581.37 o
   2  14   8      125.43     -106.83    181.60 o
   3  14   8     7510.38     6222.89    468.58 o
   4  14   8      718.44     1093.34    335.08 o
   5  14   8       73.38     -259.93    312.04 o
   6  14   8       53.07     -134.57    321.14 o
  -6  15   8      227.55      108.77    324.91 o
  -5  15   8     1008.60      861.01    331.03 o
  -4  15   8       27.71       48.54    211.73 o
  -3  15   8     3534.15     3052.60    279.04 o
  -2  15   8      105.62      -92.66    172.03 o
  -1  15   8      266.08      110.81    169.52 o
   0  15   8      153.53      124.29    195.77 o
   1  15   8       46.40        6.81    194.10 o
   2  15   8      299.90      268.98    249.64 o
   3  15   8      912.13      658.18    292.87 o
   4  15   8      344.72      137.90    325.20 o
   5  15   8      682.08      718.79    580.31 o
  -5  16   8       25.40     -379.87    316.88 o
  -4  16   8       17.93     -100.81    302.81 o
  -3  16   8       27.94     -337.40    224.93 o
  -2  16   8        6.29      -86.47    207.50 o
  -1  16   8       12.76      132.69    186.12 o
   0  16   8      194.60       80.86    208.37 o
   1  16   8       32.30     -124.18    208.07 o
   2  16   8     1881.55     2067.38    599.62 o
   3  16   8      122.57     -122.17    310.30 o
   4  16   8      245.55      347.02    356.04 o
   5  16   8        3.99      -51.00    352.59 o
  -5  17   8     2990.71     4088.28    495.15 o
  -4  17   8       78.34      122.53    323.10 o
  -3  17   8     1041.71     1039.12    353.74 o
  -2  17   8       99.47       31.49    220.42 o
  -1  17   8      139.66      539.03    241.59 o
   0  17   8      841.85      623.58    241.17 o
   1  17   8      161.66      282.85    259.67 o
   2  17   8     1212.91     1273.44    309.40 o
   3  17   8     1719.66     1970.01    636.38 o
   4  17   8       69.49     -219.78    350.45 o
  -4  18   8       29.69        5.05    351.50 o
  -3  18   8     3988.40     4492.87    413.66 o
  -2  18   8      158.29      -29.14    261.82 o
  -1  18   8     8263.01     7581.94    434.47 o
   0  18   8     1213.09     1370.46    279.09 o
   1  18   8     7648.10     8363.60    619.37 o
   2  18   8        8.03      133.07    342.79 o
   3  18   8     4371.74     4701.18    560.15 o
  -3  19   8     2549.88     2304.19    432.09 o
  -2  19   8        8.17      -25.19    295.61 o
  -1  19   8      643.66      208.07    279.84 o
   0  19   8       21.18       -1.61    283.03 o
   1  19   8       30.92      -67.16    284.72 o
   2  19   8       26.12     -313.51    371.67 o
   0  20   8      207.06      608.53    335.49 o
  -9   1   9      464.48      554.57    552.28 o
  -8   1   9      877.35      365.20    383.04 o
  -7   1   9      464.36      761.38    201.93 o
  -6   1   9     4445.45     4451.69    151.21 o
  -5   1   9       85.65       91.59     63.69 o
  -4   1   9     9177.19     8915.46    173.40 o
  -3   1   9    20110.72    19333.53    310.90 o
  -2   1   9      259.02      531.25     56.52 o
  -1   1   9    22175.65    21544.09    365.39 o
   0   1   9     2729.24     2621.01     99.53 o
   1   1   9    33388.62    34540.40    646.83 o
   2   1   9    12758.72    12654.01    308.28 o
   3   1   9    22619.18    21800.58    462.48 o
   4   1   9    11537.98    11630.67    303.86 o
   5   1   9     1621.11     1724.40    353.23 o
   6   1   9     6290.09     6080.02    262.19 o
   7   1   9        1.27       -7.15    112.42 o
   8   1   9      482.60      441.26    221.74 o
  -9   2   9      344.76     -305.53    395.13 o
  -8   2   9      184.24      644.98    410.33 o
  -7   2   9     5445.72     5896.88    393.46 o
  -6   2   9       13.20       29.43     68.07 o
  -5   2   9    25465.48    26549.64    394.60 o
  -4   2   9    18315.84    19347.39    307.66 o
  -3   2   9    36848.94    37257.41    540.88 o
  -2   2   9    41433.68    41955.75    548.54 o
  -1   2   9     6179.18     6618.48    177.80 o
   0   2   9    64216.23    66174.05   1026.79 o
   1   2   9     5049.69     5054.80    183.22 o
   2   2   9    32605.19    32598.48    638.34 o
   3   2   9    15271.94    15375.84    328.49 o
   4   2   9     7177.16     7202.03    217.09 o
   5   2   9    15011.53    15170.91    352.41 o
   6   2   9      117.62       98.43    126.84 o
   7   2   9     4283.00     4241.99    280.08 o
   8   2   9     1987.36     2690.62    329.96 o
  -9   3   9     1385.65     1567.74    510.31 o
  -8   3   9     1827.58     1477.13    443.80 o
  -7   3   9      873.50      966.29    116.86 o
  -6   3   9    11844.23    12045.09    244.94 o
  -5   3   9      268.92      284.05     78.15 o
  -4   3   9    37543.89    38770.77    549.95 o
  -3   3   9    44965.91    44327.20    660.25 o
  -2   3   9    14829.23    14551.81    246.61 o
  -1   3   9    51995.23    51245.39    695.42 o
   0   3   9     1189.63     1050.56     75.42 o
   1   3   9    95940.55    95902.12   1497.37 o
   2   3   9    19948.25    20321.49    402.80 o
   3   3   9    35315.70    35440.23    540.40 o
   4   3   9    20756.35    21731.69    370.36 o
   5   3   9      630.05      805.71    172.86 o
   6   3   9    13520.47    13887.95    400.33 o
   7   3   9      102.04      -28.00    171.36 o
   8   3   9     1326.97     1153.15    206.99 o
  -9   4   9      323.95      102.78    695.25 o
  -8   4   9      220.10      180.67    361.59 o
  -7   4   9     4151.63     4607.95    172.00 o
  -6   4   9     1358.29     1438.06    105.16 o
  -5   4   9    11969.78    12473.06    252.61 o
  -4   4   9     6473.37     6390.28    168.36 o
  -3   4   9    12556.34    12382.52    238.04 o
  -2   4   9    12852.94    14663.43    241.99 o
  -1   4   9      163.86       98.21     54.74 o
   0   4   9    55127.48    56915.41    814.79 o
   1   4   9     2857.64     2543.88    120.22 o
   2   4   9    37432.29    37730.85    690.81 o
   3   4   9    18083.08    17656.80    341.97 o
   4   4   9    10630.91    10847.96    264.40 o
   5   4   9     4505.95     4198.54    248.97 o
   6   4   9      699.15      730.17    209.34 o
   7   4   9      719.76      724.37    375.07 o
   8   4   9      150.91      384.88    211.14 o
  -9   5   9        5.37     -177.76    434.53 o
  -8   5   9      136.32     -107.72    363.65 o
  -7   5   9      874.39     1094.28    110.75 o
  -6   5   9       74.34      -70.69     88.98 o
  -5   5   9     4139.61     3944.78    153.05 o
  -4   5   9     4406.97     4641.21    162.12 o
  -3   5   9    25448.97    25047.58    356.42 o
  -2   5   9     5795.75     6136.54    145.22 o
  -1   5   9    11931.68    13065.71    239.31 o
   0   5   9    23707.92    24193.82    406.53 o
   1   5   9     5547.76     5861.32    203.88 o
   2   5   9     5426.99     5509.71    226.33 o
   3   5   9     1098.82      957.94    113.63 o
   4   5   9      278.42      279.55     99.65 o
   5   5   9     3464.58     3660.51    223.42 o
   6   5   9       97.74      130.28    153.13 o
   7   5   9      427.51      117.86    343.58 o
   8   5   9       51.89      234.51    223.59 o
  -8   6   9      136.14      188.00    145.29 o
  -7   6   9      384.83      292.04    128.27 o
  -6   6   9     5025.59     5298.29    188.38 o
  -5   6   9     7018.87     7916.60    221.70 o
  -4   6   9     6158.01     5982.18    161.93 o
  -3   6   9    23632.18    22993.54    329.20 o
  -2   6   9    28496.71    29325.36    451.45 o
  -1   6   9    43709.82    44809.92    624.45 o
   0   6   9    14445.48    14519.76    276.55 o
   1   6   9    19980.52    20260.93    354.99 o
   2   6   9     1341.43     1322.73    102.39 o
   3   6   9     1586.37     1517.79    168.94 o
   4   6   9      823.51      718.63    195.37 o
   5   6   9      757.49      664.55    170.76 o
   6   6   9     1621.59     1645.47    203.24 o
   7   6   9      838.93      245.99    361.94 o
   8   6   9      614.28      765.50    347.63 o
  -8   7   9     1171.87      968.87    233.19 o
  -7   7   9     3205.18     3730.45    313.61 o
  -6   7   9     5231.48     5616.43    224.46 o
  -5   7   9     1493.76     1618.75    104.71 o
  -4   7   9     4312.31     4587.50    178.51 o
  -3   7   9     1047.72     1052.93     85.73 o
  -2   7   9      248.67      445.13     74.23 o
  -1   7   9    29160.86    27589.33    380.16 o
   0   7   9     8227.05     8430.43    214.76 o
   1   7   9    23995.43    23892.00    406.76 o
   2   7   9    29612.98    30128.46    498.46 o
   3   7   9    16180.26    16379.31    351.51 o
   4   7   9    16478.61    15479.37    497.71 o
   5   7   9     3882.06     4410.98    467.45 o
   6   7   9     4544.93     4271.11    440.39 o
   7   7   9       74.09      335.29    250.37 o
   8   7   9      272.06      582.18    273.75 o
  -8   8   9      217.56      227.35    315.13 o
  -7   8   9     2677.32     2996.40    296.18 o
  -6   8   9        5.72     -156.72    134.37 o
  -5   8   9    13896.79    14080.66    345.30 o
  -4   8   9      624.40      481.37     96.84 o
  -3   8   9    16134.87    16199.96    284.74 o
  -2   8   9    12948.32    13426.08    238.64 o
  -1   8   9      147.17       47.53     72.07 o
   0   8   9    21171.87    21250.54    355.10 o
   1   8   9     7742.46     7644.34    200.79 o
   2   8   9    19373.88    18924.51    400.71 o
   3   8   9    15267.01    15011.56    378.33 o
   4   8   9     1070.87     1073.84    203.95 o
   5   8   9     4244.84     4289.71    470.58 o
   6   8   9      175.44      843.08    297.16 o
   7   8   9     1280.91     1296.44    316.47 o
   8   8   9      243.47       49.51    270.33 o
  -8   9   9       81.58      311.25    247.12 o
  -7   9   9       99.27      125.04    277.92 o
  -6   9   9     1234.17     1085.71    175.34 o
  -5   9   9     3238.61     3714.64    174.13 o
  -4   9   9     7314.10     7018.53    227.22 o
  -3   9   9    16774.59    17260.72    332.84 o
  -2   9   9    13246.57    13801.57    273.84 o
  -1   9   9    31855.74    33121.96    561.30 o
   0   9   9    19294.93    19832.10    376.83 o
   1   9   9     7135.40     6720.34    233.78 o
   2   9   9       17.21      130.70     98.51 o
   3   9   9       17.01       93.03    133.14 o
   4   9   9      443.48      482.04    146.91 o
   5   9   9     1132.42     1051.95    225.12 o
   6   9   9     1164.19     2123.85    370.05 o
   7   9   9      720.74      885.57    317.66 o
  -8  10   9      690.40      467.80    411.58 o
  -7  10   9      221.28      328.85    255.29 o
  -6  10   9     4956.95     5006.96    376.55 o
  -5  10   9       41.30       19.81     84.52 o
  -4  10   9     9911.08    10178.93    316.72 o
  -3  10   9     5546.88     5723.92    199.86 o
  -2  10   9     4604.36     4664.99    172.81 o
  -1  10   9    25849.28    26013.64    472.85 o
   0  10   9      161.84      154.63    109.59 o
   1  10   9    18485.56    18266.33    398.63 o
   2  10   9     8301.33     7818.83    336.65 o
   3  10   9    15327.08    15074.37    469.51 o
   4  10   9     4684.87     4812.61    270.00 o
   5  10   9      313.61      411.55    276.17 o
   6  10   9     1631.91     1757.46    356.03 o
   7  10   9       10.45      -39.82    309.54 o
  -7  11   9     2084.62     1790.82    341.49 o
  -6  11   9       13.61     -308.99    225.06 o
  -5  11   9     3787.00     4041.36   1020.45 o
  -4  11   9     2009.06     1986.89    147.29 o
  -3  11   9     2475.70     2392.88    154.12 o
  -2  11   9     9896.14    10508.67    289.48 o
  -1  11   9      136.55       89.87    107.12 o
   0  11   9    39118.18    40613.75    711.91 o
   1  11   9     4410.72     4236.11    210.24 o
   2  11   9    15292.38    14305.22    527.55 o
   3  11   9     5050.76     4796.73    257.38 o
   4  11   9     5647.26     5411.63    298.41 o
   5  11   9     3282.37     2947.73    386.42 o
   6  11   9       24.52      248.53    313.55 o
   7  11   9      838.93     1286.56    371.13 o
  -7  12   9      326.37      104.86    276.97 o
  -6  12   9      651.25      531.95    367.25 o
  -5  12   9     1978.82     2444.06    342.10 o
  -4  12   9     2175.85     2361.98    230.27 o
  -3  12   9     7263.38     8070.34    265.05 o
  -2  12   9     2961.51     3015.66    215.04 o
  -1  12   9     7342.33     7064.17    270.49 o
   0  12   9     2096.74     1752.99    168.74 o
   1  12   9      270.29      302.28    131.06 o
   2  12   9      768.72      290.74    165.93 o
   3  12   9       27.61     -168.04    149.35 o
   4  12   9     4170.79     3653.95    329.68 o
   5  12   9      904.58      896.73    324.91 o
   6  12   9     2052.07     1843.46    386.17 o
   7  12   9      425.75      863.46    577.51 o
  -7  13   9      217.25       72.13    308.56 o
  -6  13   9        9.31      -95.80    311.18 o
  -5  13   9       24.03      139.38    271.93 o
  -4  13   9       71.44      -23.82    169.30 o
  -3  13   9      414.13      605.56    171.09 o
  -2  13   9      400.92      310.67    161.71 o
  -1  13   9     3834.09     3369.93    234.15 o
   0  13   9      725.59      532.53    171.40 o
   1  13   9     4127.79     4001.38    356.33 o
   2  13   9     1630.80     1548.61    436.20 o
   3  13   9      705.56      508.23    250.27 o
   4  13   9     2897.49     3388.59    420.25 o
   5  13   9      226.51      389.33    328.05 o
   6  13   9       56.70      196.54    332.89 o
  -6  14   9      778.30      837.16    326.92 o
  -5  14   9       44.81     -159.52    279.40 o
  -4  14   9      589.99      467.01    223.64 o
  -3  14   9        3.72     -145.57    176.38 o
  -2  14   9      515.65      599.14    181.37 o
  -1  14   9     1068.24      954.43    189.57 o
   0  14   9     1939.52     2321.94    221.97 o
   1  14   9     4451.98     4308.38    545.46 o
   2  14   9     5131.13     5151.23    496.62 o
   3  14   9      225.71      134.63    224.53 o
   4  14   9     2324.89     2813.17    418.26 o
   5  14   9      146.26      454.62    333.59 o
   6  14   9      504.18      875.74    373.39 o
  -6  15   9        0.97     -290.64    310.51 o
  -5  15   9     1341.19     1255.58    363.14 o
  -4  15   9     1476.70     1218.39    261.53 o
  -3  15   9     1925.73     1745.12    246.19 o
  -2  15   9     8529.03     8584.44    425.68 o
  -1  15   9       78.55      -20.89    172.97 o
   0  15   9    12977.71    13612.61    586.01 o
   1  15   9      442.19      482.31    212.89 o
   2  15   9     7478.47     7604.57    573.17 o
   3  15   9     1523.03     1226.77    362.75 o
   4  15   9      334.82      425.93    344.31 o
   5  15   9     1217.86     1585.33    401.17 o
  -5  16   9      706.15     1031.70    563.49 o
  -4  16   9     2582.58     2370.93    314.87 o
  -3  16   9     3542.22     3980.16    623.94 o
  -2  16   9     4018.67     4264.49    329.74 o
  -1  16   9     8992.01     8338.72    920.96 o
   0  16   9        7.78     -131.14    244.55 o
   1  16   9     7015.61     6642.76    458.02 o
   2  16   9     1569.77     1407.75    309.14 o
   3  16   9     1719.00     1354.02    776.55 o
   4  16   9     3373.22     2628.31    459.73 o
   5  16   9      257.43      437.28    368.65 o
  -4  17   9      456.46      283.59    269.15 o
  -3  17   9     2856.11     2882.46    405.59 o
  -2  17   9     1946.74     1903.81    277.54 o
  -1  17   9      102.70      159.60    223.93 o
   0  17   9     2861.05     3012.44    353.80 o
   1  17   9       86.90      247.05    271.66 o
   2  17   9     2742.62     2364.70    442.72 o
   3  17   9      655.37      721.33    395.29 o
   4  17   9      777.62      871.06    597.13 o
  -4  18   9        9.37      237.83   1087.74 o
  -3  18   9      122.40      302.93    280.87 o
  -2  18   9      181.86      422.24    286.04 o
  -1  18   9     1229.88     1278.03    279.42 o
   0  18   9       32.55       -5.26    279.62 o
   1  18   9      987.44      359.73    299.96 o
   2  18   9      117.23     -248.38    344.86 o
   3  18   9      377.19        2.80    372.11 o
  -2  19   9      348.17      100.46    466.40 o
  -1  19   9       12.72     -111.50    291.34 o
   0  19   9      805.89      971.64    336.25 o
   1  19   9      364.16      209.11    387.57 o
   2  19   9      327.02      392.84    829.82 o
  -9   0  10     1057.42     1569.93    751.32 o
  -8   0  10      596.39      543.87    599.94 o
  -7   0  10    10220.61     8404.72    969.99 o
  -6   0  10      581.74      703.63    130.30 o
  -5   0  10    56875.63    58312.84   1316.58 o
  -4   0  10     4539.61     4723.51    372.09 o
  -3   0  10   118910.52   110441.47   4370.16 o
  -2   0  10    18445.25    17564.32    480.71 o
  -1   0  10    31952.78    32931.59    705.83 o
   0   0  10       94.67       47.33     78.54 o
   1   0  10    17133.74    16634.37    465.96 o
   2   0  10     2633.31     2972.08    412.11 o
   3   0  10    88771.77    87060.38   2172.63 o
   4   0  10     4027.88     3448.16    437.34 o
   5   0  10    41548.41    38149.23   1485.82 o
   6   0  10       94.15     -285.95    201.85 o
   7   0  10     6714.56     6737.64    347.40 o
   8   0  10      943.67     1234.33    352.79 o
  -9   1  10     1702.30     1579.66    518.65 o
  -8   1  10      419.31      756.98    412.27 o
  -7   1  10       44.97       -4.72     96.31 o
  -6   1  10     1529.20     1635.62    143.94 o
  -5   1  10      146.47      -53.94     80.46 o
  -4   1  10     2083.67     2089.96    100.83 o
  -3   1  10    32882.23    33327.28    586.78 o
  -2   1  10      758.80      933.72     68.47 o
  -1   1  10   210581.48   210805.08   2927.51 o
   0   1  10       28.61      -36.08     51.55 o
   1   1  10   149939.11   147838.89   2198.67 o
   2   1  10     3010.86     3359.43    163.04 o
   3   1  10    42638.22    41313.38    793.31 o
   4   1  10      814.42     1191.59    297.16 o
   5   1  10      417.27      322.40    166.52 o
   6   1  10        7.96      -40.32    105.79 o
   7   1  10      413.33      657.26    183.63 o
   8   1  10       34.00     -252.28    198.67 o
  -9   2  10      111.66      123.73    464.32 o
  -8   2  10       24.98      132.34    394.11 o
  -7   2  10     1433.29     1598.30    155.10 o
  -6   2  10      750.99      705.08     85.30 o
  -5   2  10    10486.62    10902.61    214.76 o
  -4   2  10      454.32      363.62     67.77 o
  -3   2  10    16610.19    16799.02    348.14 o
  -2   2  10    11427.00    11695.36    203.51 o
  -1   2  10     9457.57     9284.02    212.97 o
   0   2  10     4194.31     4317.29    150.73 o
   1   2  10      552.57      431.26     90.98 o
   2   2  10    10935.02    12351.71    458.94 o
   3   2  10    14132.44    14526.41    359.25 o
   4   2  10       19.37      -90.10     82.40 o
   5   2  10     3773.30     4358.68    191.26 o
   6   2  10     2435.11     2529.63    195.21 o
   7   2  10      275.81      318.93    184.68 o
   8   2  10       10.70       91.15    243.90 o
  -9   3  10        9.03     -321.97    681.24 o
  -8   3  10        5.39     -212.23    361.97 o
  -7   3  10      724.14      627.79    103.32 o
  -6   3  10       33.40      -53.45     79.70 o
  -5   3  10      407.77      453.04     78.90 o
  -4   3  10     5520.67     5394.42    147.24 o
  -3   3  10     2049.58     2189.11    120.59 o
  -2   3  10    18320.15    19092.83    306.92 o
  -1   3  10     3302.26     2997.10    109.85 o
   0   3  10    10525.23    10716.10    228.54 o
   1   3  10     7069.79     6642.80    222.57 o
   2   3  10    22203.51    22280.98    438.49 o
   3   3  10     2535.75     2536.83    132.85 o
   4   3  10       41.90        3.37     75.29 o
   5   3  10      189.36      183.60    110.04 o
   6   3  10       78.49      -93.28    134.83 o
   7   3  10      224.47       96.03    191.46 o
   8   3  10        3.54       45.88    201.08 o
  -9   4  10      697.53      578.29    463.76 o
  -8   4  10      733.46     1116.82    441.27 o
  -7   4  10     7073.24     7763.63    230.47 o
  -6   4  10     5414.40     5934.13    174.20 o
  -5   4  10    17183.34    17278.89    339.84 o
  -4   4  10      323.91      216.20     95.99 o
  -3   4  10    54972.01    53187.98    780.09 o
  -2   4  10     9892.41    10391.39    204.18 o
  -1   4  10     9197.12     8901.07    184.58 o
   0   4  10      322.82      404.47     75.26 o
   1   4  10     2395.67     2200.40    100.56 o
   2   4  10     5441.11     5440.60    178.55 o
   3   4  10    19031.46    18285.13    368.60 o
   4   4  10     2157.73     1998.75    120.87 o
   5   4  10    14575.54    15100.94    726.74 o
   6   4  10     4280.24     4327.48    325.84 o
   7   4  10     4335.17     4503.22    326.21 o
   8   4  10      301.39      390.49    230.62 o
  -9   5  10      680.35      485.01    475.55 o
  -8   5  10        4.08        9.54    128.76 o
  -7   5  10     2235.44     2613.56    134.75 o
  -6   5  10      269.00      235.27     95.72 o
  -5   5  10     1038.04     1292.34    111.10 o
  -4   5  10     2607.33     2878.16    188.57 o
  -3   5  10    39640.60    39891.19    539.41 o
  -2   5  10     6836.94     6558.70    171.17 o
  -1   5  10   118551.52   117421.10   1583.80 o
   0   5  10      893.23      665.47     79.77 o
   1   5  10   110069.61   108459.58   1555.62 o
   2   5  10    15144.11    15500.06    320.70 o
   3   5  10    36200.21    36454.61    668.65 o
   4   5  10       76.46      -14.53    125.37 o
   5   5  10      671.60      669.55    159.64 o
   6   5  10      250.84      200.24    150.08 o
   7   5  10      257.61      212.13    220.92 o
   8   5  10       41.77      177.73    231.53 o
  -8   6  10        9.29     -173.46    130.36 o
  -7   6  10     7741.19     8213.58    405.43 o
  -6   6  10      108.47      -37.20    100.94 o
  -5   6  10    18761.14    19176.87    365.79 o
  -4   6  10     4796.13     4863.43    193.91 o
  -3   6  10    58648.36    57972.98    705.95 o
  -2   6  10       96.17       57.10     60.10 o
  -1   6  10     2305.05     2044.42    109.26 o
   0   6  10      482.13      517.26     82.14 o
   1   6  10     1798.70     1601.55    119.12 o
   2   6  10     4855.51     4618.45    201.18 o
   3   6  10    16135.23    15889.01    387.91 o
   4   6  10     2392.18     2141.36    216.01 o
   5   6  10     7593.70     8045.35    329.66 o
   6   6  10       16.94     -129.94    240.29 o
   7   6  10     2632.07     2373.91    329.43 o
   8   6  10       64.59       52.71    271.93 o
  -8   7  10      850.41      911.93    280.83 o
  -7   7  10      307.42      424.43    147.48 o
  -6   7  10      234.96      179.18    121.65 o
  -5   7  10      591.62      501.16    113.60 o
  -4   7  10     1852.81     1778.20    172.48 o
  -3   7  10    10805.52    10959.08    243.51 o
  -2   7  10     5424.98     5548.92    159.43 o
  -1   7  10    12799.43    12945.45    261.87 o
   0   7  10    68337.20    66378.43    929.11 o
   1   7  10     4233.94     4193.51    165.05 o
   2   7  10     5075.14     5377.58    328.06 o
   3   7  10     1185.16     1186.48    139.27 o
   4   7  10     4516.78     4128.76    283.01 o
   5   7  10      456.96      605.93    187.35 o
   6   7  10        4.73       88.58    363.16 o
   7   7  10        8.20      213.02    270.71 o
   8   7  10      168.68      629.54    546.67 o
  -8   8  10     1119.87     1318.59    510.23 o
  -7   8  10       34.62       18.68    209.89 o
  -6   8  10     7960.75     9063.07    328.33 o
  -5   8  10     3029.15     3066.12    149.39 o
  -4   8  10    28896.37    29105.78    626.10 o
  -3   8  10       10.65       34.37     75.91 o
  -2   8  10    15319.66    15325.65    322.91 o
  -1   8  10     3596.00     3854.95    180.66 o
   0   8  10     4426.85     4426.91    170.35 o
   1   8  10       59.46       23.51     92.94 o
   2   8  10     8802.98     9152.44    272.62 o
   3   8  10      204.15      258.50    115.77 o
   4   8  10     9638.78    10178.50    425.47 o
   5   8  10      736.14      735.66    209.66 o
   6   8  10     2609.67     2316.27    358.09 o
   7   8  10       63.05      208.83    286.88 o
   8   8  10      924.64      759.82    406.50 o
  -8   9  10      266.21      260.44    312.91 o
  -7   9  10      170.13      139.67    231.03 o
  -6   9  10       11.03      -43.93    203.35 o
  -5   9  10      207.60      160.25    124.12 o
  -4   9  10     1863.66     2224.99    130.34 o
  -3   9  10     6112.54     6280.61    200.82 o
  -2   9  10     8588.01     8836.93    217.09 o
  -1   9  10    19203.53    18264.37    331.96 o
   0   9  10    51161.60    53160.03    834.11 o
   1   9  10    10208.27    10144.60    282.98 o
   2   9  10     4372.34     4298.41    207.21 o
   3   9  10     2461.50     2326.29    187.34 o
   4   9  10     3933.94     3576.45    293.46 o
   5   9  10      554.71      378.50    204.19 o
   6   9  10        0.02       70.05    273.48 o
   7   9  10      349.54      878.64    327.06 o
  -8  10  10      201.44      -48.67    320.80 o
  -7  10  10     1201.43     1409.76    288.07 o
  -6  10  10       59.06     -295.79    527.63 o
  -5  10  10    10526.02    10849.68    416.07 o
  -4  10  10      904.37      956.73    119.70 o
  -3  10  10     2492.33     2499.07    147.81 o
  -2  10  10       94.35       62.52     90.53 o
  -1  10  10      115.62       -4.98     88.42 o
   0  10  10      520.77      591.62    143.76 o
   1  10  10     5103.19     5246.83    224.10 o
   2  10  10     5186.20     5065.76    262.76 o
   3  10  10     8934.56     8473.91    354.91 o
   4  10  10     4458.18     4136.27    250.49 o
   5  10  10     6767.93     6462.48    509.78 o
   6  10  10      675.17      815.77    316.50 o
   7  10  10      925.75     1151.07    355.52 o
  -7  11  10       96.21      -66.39    344.72 o
  -6  11  10      458.05      205.23    506.95 o
  -5  11  10      318.94      335.02    247.77 o
  -4  11  10      845.14      876.95    130.10 o
  -3  11  10     5777.67     5827.15    218.04 o
  -2  11  10     4350.13     4187.34    189.36 o
  -1  11  10    15131.47    15570.71    346.00 o
   0  11  10     1349.37     1161.21    143.84 o
   1  11  10     9547.92    10014.73    463.88 o
   2  11  10     6456.74     6590.15    343.50 o
   3  11  10     2115.36     2057.91    229.49 o
   4  11  10       19.44       44.10    158.63 o
   5  11  10        8.64      161.18    608.35 o
   6  11  10       33.06      239.30    302.35 o
   7  11  10      238.00       15.51    323.10 o
  -7  12  10       14.63      -67.16    281.79 o
  -6  12  10     3897.13     3364.66    387.02 o
  -5  12  10     1827.72     1369.60    292.66 o
  -4  12  10     5536.70     5714.04    239.13 o
  -3  12  10     1653.19     1933.24    156.09 o
  -2  12  10     8520.91     8768.35    297.50 o
  -1  12  10     1313.04     1151.19    142.96 o
   0  12  10       14.79     -121.14    120.91 o
   1  12  10       10.21      -38.11    140.65 o
   2  12  10     5114.33     5261.50    396.18 o
   3  12  10     1956.21     1787.48    323.52 o
   4  12  10     4171.86     3507.12    325.03 o
   5  12  10     1115.95     1295.22    428.93 o
   6  12  10     2751.33     2411.56    422.22 o
  -7  13  10        8.47       84.10    448.55 o
  -6  13  10        5.21       14.63    333.61 o
  -5  13  10      396.72      497.41    290.41 o
  -4  13  10     4140.84     4017.18    313.28 o
  -3  13  10      270.19      454.07    153.17 o
  -2  13  10    20099.66    21076.51    475.99 o
  -1  13  10      813.72      825.15    188.90 o
   0  13  10    34745.77    36519.68    771.99 o
   1  13  10      710.45      677.75    196.66 o
   2  13  10    26893.50    27775.06    801.19 o
   3  13  10      339.62      143.33    199.29 o
   4  13  10     1373.49     1535.67    357.47 o
   5  13  10        1.37     -120.66    285.45 o
   6  13  10       55.84     -194.79    320.48 o
  -6  14  10     1912.50     2435.42    398.08 o
  -5  14  10      302.87       65.15    290.41 o
  -4  14  10     2789.08     2477.45    289.48 o
  -3  14  10        5.07      181.49    190.00 o
  -2  14  10     5361.08     5162.68    327.64 o
  -1  14  10      135.49     -204.27    147.32 o
   0  14  10      351.27      447.93    177.16 o
   1  14  10      312.66      534.41    197.47 o
   2  14  10     8101.28     6658.39    493.71 o
   3  14  10       30.99      -59.83    237.68 o
   4  14  10     6221.89     6209.49    545.04 o
   5  14  10       39.21     -131.91    316.79 o
   6  14  10     3674.44     4031.35    779.36 o
  -6  15  10        1.66      117.74    504.62 o
  -5  15  10       83.00      211.23    493.41 o
  -4  15  10      346.88      -78.50    244.49 o
  -3  15  10      795.27      658.16    214.23 o
  -2  15  10     3059.90     3505.60    341.89 o
  -1  15  10       66.38     -127.18    158.89 o
   0  15  10     6116.60     6785.29    616.07 o
   1  15  10      178.99      190.63    213.76 o
   2  15  10     3998.63     3404.13    357.83 o
   3  15  10      118.29      712.11    346.76 o
   4  15  10      394.49      336.31    350.43 o
   5  15  10       30.43     -319.23    332.96 o
  -5  16  10      248.96      480.14    346.76 o
  -4  16  10       67.35      161.47    245.09 o
  -3  16  10      573.80      440.27    297.98 o
  -2  16  10      515.15      578.52    234.49 o
  -1  16  10      992.18      923.37    240.68 o
   0  16  10        0.13     -174.20    245.72 o
   1  16  10      222.37      442.81    264.41 o
   2  16  10      128.66      240.60    258.43 o
   3  16  10      112.77      369.82    336.72 o
   4  16  10      662.62      704.17    376.08 o
   5  16  10       53.09      162.60    527.05 o
  -4  17  10      350.52      -40.45    266.07 o
  -3  17  10        2.25      190.49    258.47 o
  -2  17  10     3073.88     3492.77    325.95 o
  -1  17  10       27.81      -20.90    220.60 o
   0  17  10     4854.32     5057.88    422.63 o
   1  17  10       99.85      375.01    281.30 o
   2  17  10     2398.82     2096.26    421.55 o
   3  17  10      206.67      141.44    414.91 o
   4  17  10      394.02      497.48    376.58 o
  -3  18  10       15.89     -220.49    267.74 o
  -2  18  10     1496.04     2233.50    351.70 o
  -1  18  10        4.00      -48.63    233.85 o
   0  18  10       51.34     -150.83    272.74 o
   1  18  10        4.66       17.34    296.55 o
   2  18  10     1142.22     1529.22    417.58 o
   3  18  10       32.28     -173.90    381.84 o
  -2  19  10     4218.07     4631.96    448.40 o
  -1  19  10        1.32       -4.72    292.53 o
   0  19  10     7120.79     7473.85    536.38 o
   1  19  10       66.71       15.47    361.97 o
   2  19  10     3526.44     3682.48    541.04 o
  -9   1  11       63.96     -184.35    426.08 o
  -8   1  11      304.87      -14.36    390.34 o
  -7   1  11       45.51      -35.08     80.36 o
  -6   1  11     5728.06     5977.28    241.97 o
  -5   1  11     1192.17     1065.83    106.27 o
  -4   1  11    21845.09    21840.78    374.55 o
  -3   1  11     7574.73     7954.10    179.50 o
  -2   1  11    29371.82    29087.44    443.40 o
  -1   1  11    49664.75    50466.30    734.26 o
   0   1  11      439.79      420.53     67.42 o
   1   1  11    24354.99    25064.90    452.97 o
   2   1  11     8709.61     9500.82    306.42 o
   3   1  11     5667.90     5840.12    225.66 o
   4   1  11     7425.91     7521.31    258.40 o
   5   1  11      259.56        9.23    156.57 o
   6   1  11     2826.54     2854.35    222.64 o
   7   1  11      825.70      991.68    205.44 o
   8   1  11      331.59      175.67    246.02 o
  -9   2  11      633.12      502.20    486.45 o
  -8   2  11     2265.91     1549.54    479.68 o
  -7   2  11     4762.42     4884.76    171.99 o
  -6   2  11     1527.27     1508.59    105.13 o
  -5   2  11     8405.55     7769.46    248.75 o
  -4   2  11     6589.49     6595.56    206.27 o
  -3   2  11    29194.22    28998.78    535.29 o
  -2   2  11    77399.43    77681.32   1054.63 o
  -1   2  11     5889.32     6164.05    191.09 o
   0   2  11   200182.94   207881.31   3061.53 o
   1   2  11    12209.59    12075.06    300.96 o
   2   2  11    62513.73    62404.12   1146.48 o
   3   2  11    29904.81    30950.39    661.99 o
   4   2  11    12762.96    12745.21    314.54 o
   5   2  11    19127.20    19669.30    437.93 o
   6   2  11        6.37      -84.65    113.73 o
   7   2  11     2554.29     2560.11    255.54 o
   8   2  11       47.54      -13.43    389.68 o
  -9   3  11      418.07     -186.86    471.75 o
  -8   3  11     1262.34     1106.65    452.64 o
  -7   3  11      120.58      185.16    101.38 o
  -6   3  11    17077.97    18390.66    482.65 o
  -5   3  11     1032.82     1119.25     93.15 o
  -4   3  11    30893.99    29615.94    576.24 o
  -3   3  11    16413.32    16703.33    363.49 o
  -2   3  11    27857.66    27229.94    396.95 o
  -1   3  11   102901.02   103835.29   1389.13 o
   0   3  11      588.64      744.28     88.51 o
   1   3  11    68380.84    69701.73   1266.99 o
   2   3  11    11513.53    11469.32    316.18 o
   3   3  11    39023.59    38066.19    826.91 o
   4   3  11    17655.05    18058.06    402.65 o
   5   3  11      353.03      276.20    113.66 o
   6   3  11     6399.46     5982.26    275.38 o
   7   3  11      493.83      469.07    207.31 o
   8   3  11      426.28      186.60    230.62 o
  -9   4  11       23.93     -289.03    447.17 o
  -8   4  11      751.93      861.94    184.02 o
  -7   4  11     2351.53     2431.82    155.23 o
  -6   4  11      478.27      540.04     95.02 o
  -5   4  11     9547.01     9829.15    231.43 o
  -4   4  11    10027.08     9904.70    226.80 o
  -3   4  11    29160.25    28671.22    459.15 o
  -2   4  11     6342.47     6317.63    167.68 o
  -1   4  11    14556.85    14650.37    273.99 o
   0   4  11    24861.51    25166.98    430.77 o
   1   4  11     7613.29     7724.75    202.69 o
   2   4  11     8218.53     9483.47    238.31 o
   3   4  11       71.15       -3.03     88.12 o
   4   4  11     1945.16     1706.16    139.68 o
   5   4  11     2886.96     3443.34    280.82 o
   6   4  11     1363.54     1496.92    185.54 o
   7   4  11     1100.73      990.14    235.30 o
   8   4  11      233.37      563.61    246.69 o
  -8   5  11      401.24      316.94    150.85 o
  -7   5  11     1407.02     1656.44    148.83 o
  -6   5  11      613.24      524.10    106.91 o
  -5   5  11     2647.27     2350.04    134.27 o
  -4   5  11     5235.58     4915.61    235.86 o
  -3   5  11      304.23      373.38     71.13 o
  -2   5  11    12625.92    12960.43    332.73 o
  -1   5  11      218.40      210.93     69.47 o
   0   5  11     1982.15     1789.93    148.61 o
   1   5  11      140.83      162.94     83.21 o
   2   5  11     2921.13     3272.09    167.24 o
   3   5  11    12848.70    12280.84    293.31 o
   4   5  11     2468.81     2491.54    223.17 o
   5   5  11     3470.51     3499.64    230.18 o
   6   5  11      101.55      -69.02    236.15 o
   7   5  11     1004.49     1140.97    281.36 o
   8   5  11      112.67       29.09    242.82 o
  -8   6  11      737.09      463.10    228.93 o
  -7   6  11     1503.50     1689.46    229.50 o
  -6   6  11     6415.75     6892.32    257.76 o
  -5   6  11     1141.45      992.20    117.09 o
  -4   6  11     3133.67     3037.53    178.05 o
  -3   6  11      639.14      819.28     88.74 o
  -2   6  11    10629.13    10952.94    243.04 o
  -1   6  11      427.53      302.41     81.55 o
   0   6  11    13834.06    13649.95    505.71 o
   1   6  11    18300.73    18151.45    401.30 o
   2   6  11    11402.69    11864.60    381.22 o
   3   6  11    21001.42    21622.74    468.91 o
   4   6  11     3473.06     3122.68    253.11 o
   5   6  11     4701.79     5217.21    319.04 o
   6   6  11     2353.36     2083.62    432.65 o
   7   6  11      156.10       12.82    255.67 o
   8   6  11       30.56       18.42    256.10 o
  -8   7  11      342.45      227.28    253.27 o
  -7   7  11       30.72     -315.03    214.34 o
  -6   7  11     5041.97     5446.45    322.95 o
  -5   7  11     2638.92     2699.25    198.63 o
  -4   7  11    18740.06    18142.89    436.86 o
  -3   7  11    11302.69    11389.05    223.35 o
  -2   7  11    31323.17    32147.29    458.20 o
  -1   7  11    30889.57    30127.29    469.52 o
   0   7  11     5916.91     5900.04    297.37 o
   1   7  11    25853.60    25597.23    801.97 o
   2   7  11       22.05       43.69     84.92 o
   3   7  11      658.98      617.41    198.08 o
   4   7  11     1604.90     1586.37    221.27 o
   5   7  11      156.63      136.92    175.11 o
   6   7  11     2151.34     2691.42    507.42 o
   7   7  11     1011.05     1044.48    309.50 o
   8   7  11      568.50      701.68    306.94 o
  -8   8  11      214.94      268.66    297.44 o
  -7   8  11     1304.70     1615.60    268.47 o
  -6   8  11       12.95      -39.07    142.48 o
  -5   8  11     5116.73     5404.26    230.92 o
  -4   8  11     6129.48     6336.48    186.23 o
  -3   8  11     9683.82     9749.06    273.38 o
  -2   8  11    18263.94    18376.85    347.81 o
  -1   8  11      789.77      654.43    106.56 o
   0   8  11    29720.67    29645.27    517.91 o
   1   8  11     1229.73     1133.24    138.05 o
   2   8  11    20838.44    20652.74    750.99 o
   3   8  11     5428.23     5105.31    318.57 o
   4   8  11     2761.84     3058.94    274.40 o
   5   8  11     4876.46     5165.62    674.39 o
   6   8  11      125.30      -16.00    268.96 o
   7   8  11      845.22      838.16    527.05 o
  -8   9  11      788.98      263.52    913.92 o
  -7   9  11     1571.16     1814.09    285.92 o
  -6   9  11     3863.30     4158.33    339.66 o
  -5   9  11     1300.55     1386.51    140.33 o
  -4   9  11      117.47      126.40     92.81 o
  -3   9  11      334.06      208.45     94.61 o
  -2   9  11      428.82      527.42    103.19 o
  -1   9  11     1682.69     1655.89    138.45 o
   0   9  11     4949.27     4982.73    213.92 o
   1   9  11     6951.06     6669.61    269.62 o
   2   9  11     9616.53     9521.28    294.56 o
   3   9  11     6616.77     6895.46    390.07 o
   4   9  11     7657.33     7673.29    402.82 o
   5   9  11     1905.88     1500.63    409.30 o
   6   9  11     1829.32     2110.70    395.29 o
   7   9  11       35.97       76.52    305.53 o
  -7  10  11       41.15       -7.09    431.18 o
  -6  10  11     2903.43     3178.39    331.10 o
  -5  10  11      253.02       76.44    102.56 o
  -4  10  11    12631.51    12837.61    295.07 o
  -3  10  11     7243.25     6964.91    270.17 o
  -2  10  11     5126.12     5150.12    205.20 o
  -1  10  11     9258.71    10073.48    270.17 o
   0  10  11     2204.19     2134.23    158.27 o
   1  10  11    18129.72    19067.00    464.61 o
   2  10  11       57.95       -2.48    161.53 o
   3  10  11     3348.97     2961.29    221.61 o
   4  10  11     1740.63     2203.04    268.40 o
   5  10  11       96.24      260.60    288.12 o
   6  10  11     1733.42     2392.29    386.42 o
   7  10  11       87.52      254.18    320.63 o
  -7  11  11     1319.42      612.09    418.71 o
  -6  11  11       15.71     -201.51    242.60 o
  -5  11  11     4325.82     4327.29    391.54 o
  -4  11  11     6698.01     6569.20    230.17 o
  -3  11  11     9621.60     9356.53    485.84 o
  -2  11  11     6354.95     6299.82    320.59 o
  -1  11  11     2309.57     2429.36    229.67 o
   0  11  11    13868.24    14308.96    483.14 o
   1  11  11      264.50      112.51    132.84 o
   2  11  11     7705.13     7129.05    639.33 o
   3  11  11     5784.55     5843.53    310.76 o
   4  11  11     1359.48     1108.75    253.36 o
   5  11  11     3858.38     3321.03    473.78 o
   6  11  11       89.10     -238.04    370.05 o
   7  11  11      950.30     1747.26    399.94 o
  -7  12  11      175.58      258.37    293.48 o
  -6  12  11      163.99      -80.17    271.56 o
  -5  12  11      408.71      103.53    258.58 o
  -4  12  11       34.88      -51.73    136.00 o
  -3  12  11     2020.04     2139.90    188.89 o
  -2  12  11     1117.76     1393.41    165.56 o
  -1  12  11     4000.97     4125.61    221.92 o
   0  12  11     1996.04     2074.67    181.83 o
   1  12  11    14077.60    14717.06    475.90 o
   2  12  11     4971.85     5063.56    417.66 o
   3  12  11     6953.27     7060.40    358.03 o
   4  12  11     5001.74     5024.43    681.24 o
   5  12  11      742.72      768.08    549.47 o
   6  12  11     1540.81     1476.36    448.55 o
  -6  13  11      479.05      515.51    311.18 o
  -5  13  11       33.76     -101.01    260.23 o
  -4  13  11     3279.08     3089.80    291.36 o
  -3  13  11      904.83      888.93    180.99 o
  -2  13  11      161.59      536.24    153.12 o
  -1  13  11     2063.08     1834.01    215.92 o
   0  13  11      308.99      183.72    148.37 o
   1  13  11     2851.42     2666.01    252.32 o
   2  13  11      181.03      272.68    285.60 o
   3  13  11      539.02      408.90    242.27 o
   4  13  11      169.35       83.35    293.75 o
   5  13  11       39.13      448.01    328.42 o
   6  13  11      235.30      307.84    348.28 o
  -6  14  11      245.73       83.16    306.32 o
  -5  14  11      878.51     1340.94    336.72 o
  -4  14  11      933.08      673.59    234.03 o
  -3  14  11     3232.14     3501.49    283.11 o
  -2  14  11     2500.97     2495.13    216.80 o
  -1  14  11     8087.26     8712.07    404.36 o
   0  14  11     1759.29     1731.53    325.34 o
   1  14  11      651.46      444.29    204.21 o
   2  14  11      136.92      431.94    212.98 o
   3  14  11       38.53      -41.83    231.75 o
   4  14  11      561.48      442.94    317.17 o
   5  14  11      150.62     -281.14    335.88 o
  -6  15  11       11.24     -269.13    442.94 o
  -5  15  11     3321.41     4634.57    490.42 o
  -4  15  11       50.16      132.86    231.82 o
  -3  15  11     3490.96     3637.17    342.72 o
  -2  15  11     1917.87     2186.51    268.74 o
  -1  15  11       55.48     -198.95    169.68 o
   0  15  11     5044.47     5148.24    402.16 o
   1  15  11     3642.57     4009.01    321.66 o
   2  15  11     5377.23     4998.71    535.85 o
   3  15  11     5259.77     4522.44    501.24 o
   4  15  11      246.32      242.51    354.42 o
   5  15  11     1281.42      863.46    400.43 o
  -5  16  11       10.64      -81.76    317.10 o
  -4  16  11     1675.01     1470.89    303.31 o
  -3  16  11     1902.21     2259.83    392.44 o
  -2  16  11     2043.94     1894.74    281.63 o
  -1  16  11    10873.13    11385.67   1084.55 o
   0  16  11      327.14       60.71    260.22 o
   1  16  11     4670.65     5154.38    419.44 o
   2  16  11     2721.25     2818.22    358.71 o
   3  16  11     1133.58     1505.45    392.50 o
   4  16  11     2157.68     2150.02    670.02 o
  -4  17  11      461.99      426.47    269.19 o
  -3  17  11     1914.20     1480.50    308.11 o
  -2  17  11     3237.61     2931.26    361.21 o
  -1  17  11      402.03      160.84    261.61 o
   0  17  11     3602.12     3804.83    395.18 o
   1  17  11        4.15       -6.02    273.43 o
   2  17  11     1982.27     1422.32    400.37 o
   3  17  11      786.57      628.56    627.97 o
   4  17  11      196.82      424.60    380.36 o
  -3  18  11        3.79     -388.40    258.93 o
  -2  18  11        6.95      100.19    313.03 o
  -1  18  11       65.63     -206.67    276.07 o
   0  18  11        3.25     -338.44    275.37 o
   1  18  11       26.19     -205.01    306.02 o
   2  18  11       67.53     -571.90    381.27 o
   3  18  11      260.68     -171.39    376.08 o
  -2  19  11       16.83     -363.72    287.13 o
  -1  19  11      183.29      434.33    383.59 o
   0  19  11      791.42     1088.08    348.05 o
   1  19  11      380.92      513.59    396.41 o
  -9   0  12      232.47      386.87    689.65 o
  -8   0  12     1198.95      706.47    594.33 o
  -7   0  12      213.32      208.62    131.89 o
  -6   0  12       21.33     -182.44    339.22 o
  -5   0  12     3174.60     2805.17    206.33 o
  -4   0  12    11748.21    11238.48    392.16 o
  -3   0  12     8639.48     9412.88    306.69 o
  -2   0  12   134374.14   134283.70   2572.01 o
  -1   0  12       33.24      -74.93     86.93 o
   0   0  12   547031.88   553784.94  10221.13 o
   1   0  12     1294.60     1101.76    140.43 o
   2   0  12    71740.59    73206.27   1877.27 o
   3   0  12        0.34      674.08    162.41 o
   4   0  12    11399.84    11628.67    661.61 o
   5   0  12      906.36      897.10    280.34 o
   6   0  12      463.00      807.39    297.16 o
   7   0  12      154.09      116.86    181.19 o
   8   0  12     1079.68     1614.78    515.83 o
  -9   1  12       79.05      366.47    580.31 o
  -8   1  12     2039.64     1482.42    459.85 o
  -7   1  12      242.14      223.46     95.29 o
  -6   1  12    12760.11    12142.59    498.57 o
  -5   1  12     3469.14     3252.75    155.67 o
  -4   1  12    66915.28    67188.99    976.49 o
  -3   1  12    12863.34    12767.75    254.86 o
  -2   1  12    39148.94    39677.33    638.96 o
  -1   1  12     1441.61     1384.65     91.08 o
   0   1  12      685.64      676.15     82.86 o
   1   1  12     1652.96     1851.08    109.60 o
   2   1  12    68344.96    68114.91   1153.35 o
   3   1  12      261.17      647.20    137.58 o
   4   1  12    40667.77    40558.30   1137.78 o
   5   1  12      466.20      552.40    177.88 o
   6   1  12     6892.05     7437.71    281.69 o
   7   1  12       71.80       46.27    150.67 o
   8   1  12     1566.05     1535.88    219.72 o
  -9   2  12       21.35     -573.53    407.92 o
  -8   2  12      465.41      277.07    426.20 o
  -7   2  12      198.25      284.03    120.60 o
  -6   2  12        5.63     -140.78     93.86 o
  -5   2  12      170.49      308.38     84.29 o
  -4   2  12     1532.82     1507.63    105.66 o
  -3   2  12      960.65      985.79     69.46 o
  -2   2  12     2470.93     2758.51    130.26 o
  -1   2  12     4273.39     3705.00    155.58 o
   0   2  12    38990.45    38885.23    662.38 o
   1   2  12     6786.85     6854.83    228.28 o
   2   2  12      310.00      740.65    116.11 o
   3   2  12     1794.48     1812.69    201.99 o
   4   2  12     3400.45     3054.86    201.22 o
   5   2  12      167.86      248.73    118.09 o
   6   2  12       11.55     -154.83    117.27 o
   7   2  12        0.21       66.88    305.18 o
   8   2  12      166.49      170.26    226.68 o
  -9   3  12      143.30       24.20    435.02 o
  -8   3  12      168.28      116.56    256.66 o
  -7   3  12     2055.55     2031.43    180.61 o
  -6   3  12     1773.31     1704.34    110.10 o
  -5   3  12     1138.13     1182.36    187.90 o
  -4   3  12     3431.09     3450.40    146.17 o
  -3   3  12     5194.53     4929.58    169.42 o
  -2   3  12    27416.26    27469.40    407.28 o
  -1   3  12     2166.83     2148.06    185.43 o
   0   3  12     3207.10     3334.98    150.71 o
   1   3  12      562.55      657.61    130.48 o
   2   3  12    13210.93    13623.78    366.17 o
   3   3  12     4667.36     4249.89    213.70 o
   4   3  12     4662.31     4720.71    227.61 o
   5   3  12     3382.76     3456.44    186.13 o
   6   3  12     2605.96     2774.17    274.59 o
   7   3  12     1364.12     1369.07    235.53 o
   8   3  12        7.94      428.55    235.12 o
  -8   4  12      363.84      395.01    148.45 o
  -7   4  12      603.78      516.60    122.74 o
  -6   4  12     1227.34     1310.79    116.85 o
  -5   4  12     3800.61     3625.26    159.70 o
  -4   4  12     3682.69     3740.33    157.52 o
  -3   4  12    10040.30    10150.38    203.63 o
  -2   4  12    75262.28    74863.77    940.99 o
  -1   4  12     1954.34     1763.63    118.60 o
   0   4  12   101553.34   101432.20   1435.16 o
   1   4  12     5122.51     4681.38    166.43 o
   2   4  12    80195.29    77890.02   1273.13 o
   3   4  12     4813.80     4802.97    190.73 o
   4   4  12     1440.26     1337.27    165.10 o
   5   4  12      375.09      698.85    151.24 o
   6   4  12       15.85     -148.76    187.54 o
   7   4  12       74.69      -65.89    241.62 o
   8   4  12      234.46      705.42    255.56 o
  -8   5  12     2041.04     2002.84    226.13 o
  -7   5  12     1052.36      966.40    142.51 o
  -6   5  12    20911.73    21204.02    380.66 o
  -5   5  12       63.90      -49.58     87.92 o
  -4   5  12    41427.04    41995.20    773.72 o
  -3   5  12      190.40      306.83     76.41 o
  -2   5  12    74913.24    75851.58    961.64 o
  -1   5  12      645.23      684.98     83.65 o
   0   5  12       61.13      -12.34     78.31 o
   1   5  12      748.01      738.98     79.26 o
   2   5  12    20498.35    20078.74    516.54 o
   3   5  12      287.96      296.66    100.75 o
   4   5  12    11838.19    12171.18    581.16 o
   5   5  12      409.26      243.48    160.03 o
   6   5  12    10261.05    10178.43    475.97 o
   7   5  12      686.49      614.71    267.39 o
   8   5  12      469.11      570.47    270.33 o
  -8   6  12      618.71      639.12    243.77 o
  -7   6  12       10.28      -41.31    147.62 o
  -6   6  12     1192.90     1494.03    160.03 o
  -5   6  12      244.84      180.19    101.34 o
  -4   6  12     6264.30     5982.73    239.12 o
  -3   6  12     6717.12     7208.85    205.81 o
  -2   6  12    26385.93    27020.06    444.34 o
  -1   6  12    34004.51    33852.18    550.74 o
   0   6  12    37239.53    37532.73    603.08 o
   1   6  12     8398.41     8187.41    264.72 o
   2   6  12    36009.11    35353.88    669.67 o
   3   6  12     2716.16     2679.39    176.47 o
   4   6  12     1964.94     1631.32    211.84 o
   5   6  12        2.87       15.06    171.20 o
   6   6  12      117.03     -248.58    505.28 o
   7   6  12        1.21      202.83    262.14 o
   8   6  12      149.79      206.97    278.94 o
  -8   7  12      242.71     -237.41    288.55 o
  -7   7  12     1585.91     1748.33    251.47 o
  -6   7  12     4971.49     5112.85    362.27 o
  -5   7  12    13623.77    13201.63    309.39 o
  -4   7  12     1846.24     1764.44    137.13 o
  -3   7  12    15771.79    15845.47    301.89 o
  -2   7  12     8497.91     8718.37    312.18 o
  -1   7  12     1167.27     1253.49    116.99 o
   0   7  12      360.21      215.11    105.09 o
   1   7  12      512.30      461.02    119.45 o
   2   7  12      821.69      565.98    123.98 o
   3   7  12     7453.87     6331.15    340.99 o
   4   7  12      106.28      114.95    171.36 o
   5   7  12     3593.85     3929.80    307.42 o
   6   7  12     2237.20     1902.16    331.90 o
   7   7  12      368.26      297.31    293.48 o
  -8   8  12       87.92      -16.07    636.38 o
  -7   8  12      110.27      374.13    220.67 o
  -6   8  12      101.12       81.30    169.99 o
  -5   8  12       31.92       71.14    119.61 o
  -4   8  12      983.05     1006.58    115.41 o
  -3   8  12    17035.78    17436.14    376.69 o
  -2   8  12      141.48      307.88    101.76 o
  -1   8  12    54133.70    55788.05    882.48 o
   0   8  12      850.15      813.23    120.72 o
   1   8  12    27958.24    27405.11    567.38 o
   2   8  12       69.28      374.60    134.57 o
   3   8  12     9508.49     9677.25    423.04 o
   4   8  12      228.49      121.11    260.87 o
   5   8  12       72.84      -68.15    189.44 o
   6   8  12      203.71     -121.48    282.49 o
   7   8  12      134.39      516.79    311.00 o
  -8   9  12      660.05      480.94    698.06 o
  -7   9  12     1552.73      938.05    552.01 o
  -6   9  12     1475.71     1925.75    284.77 o
  -5   9  12     7122.93     6521.59    531.45 o
  -4   9  12     6154.81     6039.60    197.90 o
  -3   9  12     7790.71     7574.10    226.18 o
  -2   9  12      175.33      225.94    102.89 o
  -1   9  12     1270.68     1338.14    135.55 o
   0   9  12       12.55      -26.94    113.12 o
   1   9  12     1575.92     1674.41    174.73 o
   2   9  12     1609.94     1358.04    169.65 o
   3   9  12    10583.96    10359.64    451.99 o
   4   9  12     8061.74     8423.74    418.89 o
   5   9  12     4271.24     3243.23    404.63 o
   6   9  12      952.08      801.85    324.45 o
   7   9  12      898.93     1063.10    359.13 o
  -7  10  12      557.77       90.75    244.86 o
  -6  10  12      305.23      115.75    239.73 o
  -5  10  12      108.61      161.88    224.34 o
  -4  10  12     5588.60     5670.88    270.24 o
  -3  10  12     1373.72     1361.41    132.12 o
  -2  10  12    14586.63    14785.91    326.44 o
  -1  10  12     7992.08     7940.81    337.67 o
   0  10  12    19211.15    19418.74    467.40 o
   1  10  12     3430.60     2901.03    205.88 o
   2  10  12    11852.30    11242.78    431.22 o
   3  10  12      411.03      371.86    147.12 o
   4  10  12     7209.37     7077.40    511.80 o
   5  10  12       88.76      178.12    276.17 o
   6  10  12       29.89      324.87    304.95 o
   7  10  12        0.62       64.50    549.47 o
  -7  11  12      344.83      704.21    291.50 o
  -6  11  12     2357.59     2410.97    469.15 o
  -5  11  12      748.42      739.62    270.47 o
  -4  11  12     5381.38     5596.22    215.53 o
  -3  11  12     2086.05     1962.24    154.13 o
  -2  11  12      793.12      720.37    126.97 o
  -1  11  12      531.80      501.15    147.79 o
   0  11  12       31.26     -123.79    138.20 o
   1  11  12      375.93      387.38    150.34 o
   2  11  12     1681.74     1297.84    217.28 o
   3  11  12       68.78        4.95    154.26 o
   4  11  12     6621.32     6975.59    425.56 o
   5  11  12      465.35      281.44    305.20 o
   6  11  12     1698.20     2145.05    410.33 o
  -7  12  12      771.67     1041.39    324.91 o
  -6  12  12      118.74      395.93    296.96 o
  -5  12  12      122.00       83.30    248.93 o
  -4  12  12      241.93      195.94    166.60 o
  -3  12  12     5750.06     5792.73    271.23 o
  -2  12  12     1405.08     1233.02    164.22 o
  -1  12  12    12296.68    12720.96    397.90 o
   0  12  12     6576.54     6735.87    279.17 o
   1  12  12    15269.57    15225.62    573.94 o
   2  12  12     1841.33     1918.66    297.82 o
   3  12  12     6522.22     6735.57    417.51 o
   4  12  12     1229.56     1141.29    328.90 o
   5  12  12       10.07     -404.12    269.42 o
   6  12  12        7.81       69.27    454.16 o
  -6  13  12       64.28       23.21    296.02 o
  -5  13  12     4220.82     4118.24    427.69 o
  -4  13  12      795.30      805.17    218.72 o
  -3  13  12    11438.13    11735.57    427.98 o
  -2  13  12      362.92      384.73    155.51 o
  -1  13  12     1181.08     1077.74    192.02 o
   0  13  12      819.42      854.45    166.19 o
   1  13  12     1483.96     1670.42    229.15 o
   2  13  12      690.79      322.26    373.08 o
   3  13  12     7680.90     6635.70    431.22 o
   4  13  12      105.52     -175.16    297.03 o
   5  13  12     5108.45     5010.13    520.44 o
   6  13  12      193.84      202.13    350.72 o
  -6  14  12      112.68      -54.89    298.51 o
  -5  14  12       19.31     -138.06    294.39 o
  -4  14  12     1412.07     1308.93    334.95 o
  -3  14  12     3172.10     3101.31    275.04 o
  -2  14  12      989.98     1157.26    184.79 o
  -1  14  12    13146.35    13489.52    512.53 o
   0  14  12      543.82      434.99    241.52 o
   1  14  12    12980.21    14685.08    515.42 o
   2  14  12     1579.37     1504.43    329.49 o
   3  14  12     3682.17     4084.88    465.84 o
   4  14  12      383.68      294.25    342.93 o
   5  14  12       16.56     -336.68    336.93 o
  -5  15  12      278.96      120.05    723.29 o
  -4  15  12      248.46       22.83    234.97 o
  -3  15  12     3904.74     4056.24    359.37 o
  -2  15  12      308.55      363.00    212.07 o
  -1  15  12      701.40      701.07    225.01 o
   0  15  12      158.05      -24.33    250.08 o
   1  15  12      401.28      228.01    211.85 o
   2  15  12      396.33      622.09    282.08 o
   3  15  12     1153.42     1898.47    410.21 o
   4  15  12      270.03      -21.21    318.25 o
   5  15  12      351.34      417.73    374.65 o
  -5  16  12       10.84      386.97    348.28 o
  -4  16  12       69.92     -292.17    244.72 o
  -3  16  12      121.15     -353.40    235.60 o
  -2  16  12      141.11      122.66    218.32 o
  -1  16  12      325.83      424.45    272.95 o
   0  16  12       49.43       25.53    248.85 o
   1  16  12      257.98      179.48    272.76 o
   2  16  12     1907.23     1484.68    318.99 o
   3  16  12       53.51      247.92    366.33 o
   4  16  12       21.45      -18.69    496.21 o
  -4  17  12      416.79      799.39    365.94 o
  -3  17  12     1523.22     1067.25    308.29 o
  -2  17  12     1311.67     1215.52    378.24 o
  -1  17  12     1001.20     1011.29    311.10 o
   0  17  12       79.08      -55.29    269.63 o
   1  17  12      210.11      399.34    419.96 o
   2  17  12        7.84     -242.66    339.86 o
   3  17  12     1587.36     1149.77    402.28 o
  -3  18  12      753.54      686.94    336.31 o
  -2  18  12       49.37     -174.33    428.06 o
  -1  18  12     7485.43     8441.72    559.23 o
   0  18  12      111.65     -268.08    296.55 o
   1  18  12     6777.83     7375.30   1298.30 o
   2  18  12      240.44      -54.59    381.84 o
  -1  19  12      680.10       63.67    384.33 o
   0  19  12      146.93     -236.87    299.41 o
   1  19  12      378.78      893.21    569.10 o
  -9   1  13      500.23      661.61    678.43 o
  -8   1  13      520.28       28.38    386.42 o
  -7   1  13      772.31      896.97    119.42 o
  -6   1  13     1041.97      953.79    118.85 o
  -5   1  13      263.65      337.62     81.54 o
  -4   1  13     2579.55     2599.29    167.35 o
  -3   1  13    12710.39    12544.18    228.03 o
  -2   1  13     1207.25     2601.56    276.23 o
  -1   1  13    62755.48    61981.88    896.09 o
   0   1  13      210.92      210.96     71.51 o
   1   1  13    61221.81    60892.32    983.03 o
   2   1  13    21415.78    21121.24    441.52 o
   3   1  13    16455.07    15436.68    402.14 o
   4   1  13    13239.82    12830.18    513.32 o
   5   1  13     1008.98      782.88    208.12 o
   6   1  13     2801.83     2911.98    285.93 o
   7   1  13       28.80     -222.03    148.02 o
   8   1  13      133.54      174.62    205.28 o
  -9   2  13      258.81     -197.11    456.63 o
  -8   2  13        6.28     -101.54    165.09 o
  -7   2  13     5380.86     5412.68    230.44 o
  -6   2  13       93.75       18.75    103.48 o
  -5   2  13    29210.83    28796.07    450.07 o
  -4   2  13    11280.09    11109.33    253.11 o
  -3   2  13    76179.71    74454.95    955.28 o
  -2   2  13    34642.40    34481.67    529.48 o
  -1   2  13    13581.01    13220.05    343.85 o
   0   2  13    90314.68    90796.89   1416.04 o
   1   2  13     5174.78     4771.14    204.46 o
   2   2  13    41648.56    39804.60   1104.25 o
   3   2  13    31139.27    30961.22    750.21 o
   4   2  13     1123.98     1256.01    147.99 o
   5   2  13    12124.03    11815.70    416.82 o
   6   2  13      658.44      612.99    163.88 o
   7   2  13     3256.16     3429.90    692.45 o
   8   2  13     1069.09     1332.99    409.30 o
  -8   3  13      986.30     1081.40    122.31 o
  -7   3  13      839.76     1108.98    154.84 o
  -6   3  13     5722.01     5697.49    254.13 o
  -5   3  13      142.10      241.56     95.04 o
  -4   3  13    22044.28    21577.91    396.98 o
  -3   3  13    22530.79    22045.07    347.35 o
  -2   3  13     9980.59    10234.27    336.18 o
  -1   3  13    61705.21    61289.88    872.68 o
   0   3  13     2944.27     3025.33    186.03 o
   1   3  13    67272.28    66456.42   1158.51 o
   2   3  13     5779.12     5906.73    248.21 o
   3   3  13    15639.06    15657.58    415.95 o
   4   3  13     7705.17     8067.75    283.10 o
   5   3  13      188.77      294.05    131.51 o
   6   3  13     5002.32     5384.81    277.56 o
   7   3  13       11.32      194.30    333.61 o
   8   3  13      429.59      350.37    256.10 o
  -8   4  13      688.94      463.56    232.79 o
  -7   4  13     2967.59     3466.33    181.62 o
  -6   4  13     3944.78     3980.67    175.82 o
  -5   4  13     4023.41     4339.65    215.82 o
  -4   4  13      724.56      470.08    100.29 o
  -3   4  13     2539.61     2530.43    107.36 o
  -2   4  13     2034.69     2929.26    155.80 o
  -1   4  13      594.72      446.35     76.48 o
   0   4  13     6233.09     6597.39    297.68 o
   1   4  13     1553.73     1531.38    107.31 o
   2   4  13     6618.04     6349.33    239.27 o
   3   4  13    15420.19    15868.42    344.83 o
   4   4  13     7176.86     6699.86    285.14 o
   5   4  13     5281.28     4755.19    221.43 o
   6   4  13     1195.25      740.74    220.97 o
   7   4  13      992.43      488.46    347.63 o
   8   4  13      113.22       40.45    258.91 o
  -8   5  13       30.97       57.87    214.50 o
  -7   5  13     1300.24     1458.35    154.57 o
  -6   5  13      474.49      472.72    109.86 o
  -5   5  13     4861.08     4837.82    237.00 o
  -4   5  13     8416.70     8190.20    323.32 o
  -3   5  13     3787.23     3644.61    146.97 o
  -2   5  13     2906.64     3221.43    142.17 o
  -1   5  13    11238.26    10934.90    234.75 o
   0   5  13     8918.42     9425.59    223.90 o
   1   5  13     1312.05     1238.69    108.43 o
   2   5  13    17265.56    17646.75    372.91 o
   3   5  13      296.42       92.88    104.88 o
   4   5  13     5833.82     5126.16    263.70 o
   5   5  13     1627.69     1652.81    226.84 o
   6   5  13      104.43      567.16    274.77 o
   7   5  13      220.52      294.36    265.50 o
   8   5  13      182.62      304.00    280.34 o
  -8   6  13      208.71     -131.38    224.50 o
  -7   6  13       25.31       12.61    233.88 o
  -6   6  13     4256.19     4585.16    212.47 o
  -5   6  13     5545.95     5639.39    204.28 o
  -4   6  13     2812.07     2619.21    188.31 o
  -3   6  13    26455.85    26486.84    458.98 o
  -2   6  13    13493.53    14005.80    424.35 o
  -1   6  13    14600.12    14539.86    310.01 o
   0   6  13    15066.91    14735.38    295.02 o
   1   6  13      207.23      -23.44     76.31 o
   2   6  13     2899.44     2929.92    164.74 o
   3   6  13       63.43       96.39    157.78 o
   4   6  13     3564.35     3886.63    564.55 o
   5   6  13      395.91      483.18    197.90 o
   6   6  13     3271.39     2541.30    373.04 o
   7   6  13      537.00      636.53    293.57 o
  -8   7  13      666.07      855.12    276.49 o
  -7   7  13     1764.06     1940.35    257.04 o
  -6   7  13     2904.90     3140.77    294.45 o
  -5   7  13      558.43      530.89    121.37 o
  -4   7  13     2015.14     2100.90    119.73 o
  -3   7  13     1524.95     1808.01    171.83 o
  -2   7  13     1388.73     1308.33    125.14 o
  -1   7  13    31598.73    32134.83    546.94 o
   0   7  13      425.35      254.15    109.08 o
   1   7  13    23185.29    24850.62    529.85 o
   2   7  13    12331.64    13090.22    474.16 o
   3   7  13    11417.39    11663.52    882.51 o
   4   7  13     7789.37     7300.64    602.74 o
   5   7  13     2322.11     1933.16    326.71 o
   6   7  13     1670.84     1962.31    577.51 o
   7   7  13       13.26      541.46    296.04 o
  -8   8  13      146.62      483.43    314.24 o
  -7   8  13     2592.01     2856.39    346.98 o
  -6   8  13       43.13      141.10    212.02 o
  -5   8  13     7366.80     7109.13    566.26 o
  -4   8  13     2008.97     2075.87    139.48 o
  -3   8  13     6303.30     6126.31    234.82 o
  -2   8  13    16933.83    16674.43    524.76 o
  -1   8  13     2347.78     2140.20    170.32 o
   0   8  13    14609.06    14845.37    442.22 o
   1   8  13      196.60      121.04    194.79 o
   2   8  13    12159.11    12540.83    472.84 o
   3   8  13     5725.25     5058.32    326.57 o
   4   8  13     2884.72     2700.21    280.18 o
   5   8  13     3638.48     2923.93    667.22 o
   6   8  13      120.27      -37.29    294.39 o
   7   8  13     1050.09     1136.78    350.46 o
  -8   9  13       29.08      370.51    412.11 o
  -7   9  13      243.92       92.72    236.33 o
  -6   9  13     2129.17     1533.65    275.24 o
  -5   9  13     5140.33     5237.23    311.99 o
  -4   9  13     7611.42     7512.90    245.70 o
  -3   9  13     9726.57     9890.69    252.66 o
  -2   9  13     3245.35     3191.59    174.40 o
  -1   9  13     9565.07     9341.19    281.21 o
   0   9  13     4535.17     4095.88    219.95 o
   1   9  13     7285.01     7388.87    294.97 o
   2   9  13     1389.43     1420.06    181.64 o
   3   9  13     3107.08     3119.34    284.72 o
   4   9  13       78.51      153.74    198.08 o
   5   9  13       30.68     -275.33    260.23 o
   6   9  13     1939.11     2099.95    379.62 o
   7   9  13      258.62      315.74    322.96 o
  -7  10  13      540.85      341.43    429.37 o
  -6  10  13     3335.84     3483.61    345.80 o
  -5  10  13       58.40       -5.73    331.74 o
  -4  10  13     2751.15     2968.73    162.85 o
  -3  10  13     1551.41     1714.74    142.80 o
  -2  10  13       97.67      209.09    117.06 o
  -1  10  13     4878.92     4929.32    355.56 o
   0  10  13      252.89      180.81    135.97 o
   1  10  13     2151.65     2062.44    191.95 o
   2  10  13     2754.26     2746.58    246.49 o
   3  10  13     7649.54     8020.17    436.84 o
   4  10  13     7156.93     8104.53    442.59 o
   5  10  13      349.24      311.50    440.14 o
   6  10  13     2844.08     2529.01    416.23 o
   7  10  13        8.28       93.13    331.07 o
  -7  11  13     1328.10     1579.51    618.10 o
  -6  11  13       38.82      111.50    255.17 o
  -5  11  13     2538.13     3017.01    356.82 o
  -4  11  13     1325.17     1314.64    184.76 o
  -3  11  13     1846.35     1998.65    158.12 o
  -2  11  13     4465.55     4368.66    247.55 o
  -1  11  13       19.79     -115.55    130.81 o
   0  11  13    18014.72    18192.88    473.00 o
   1  11  13     1579.99     2307.75    541.05 o
   2  11  13     9957.65     9427.73    415.97 o
   3  11  13     3103.06     3266.73    236.49 o
   4  11  13     5545.54     5630.34    981.20 o
   5  11  13     2770.91     2697.27    470.98 o
   6  11  13       28.55      -11.21    456.96 o
  -7  12  13      227.70      207.45    448.55 o
  -6  12  13     1738.19     2266.75    454.16 o
  -5  12  13     1590.73     1739.73    322.66 o
  -4  12  13     7404.52     6477.71    363.06 o
  -3  12  13     4538.20     4569.22    270.27 o
  -2  12  13     8250.20     8610.78    554.38 o
  -1  12  13     8040.23     7756.71    374.22 o
   0  12  13     4099.14     4054.17    256.50 o
   1  12  13     1552.46     1757.64    264.96 o
   2  12  13       95.41     -183.35    232.26 o
   3  12  13     1053.30     1232.17    268.33 o
   4  12  13      185.85      118.12    295.37 o
   5  12  13      629.86      486.04    335.00 o
   6  12  13      618.27      399.83    381.34 o
  -6  13  13       96.63      -11.33    311.18 o
  -5  13  13        1.33      218.95    273.39 o
  -4  13  13      767.25     1091.32    237.97 o
  -3  13  13      552.35      585.80    201.59 o
  -2  13  13      451.74      285.18    171.05 o
  -1  13  13     1585.11     1731.32    210.59 o
   0  13  13      759.52      719.08    206.77 o
   1  13  13     3409.56     2933.07    319.22 o
   2  13  13      322.17      536.91    245.98 o
   3  13  13     1336.42     1220.63    276.55 o
   4  13  13     1988.37     2333.20    411.91 o
   5  13  13      136.46      314.24    342.93 o
   6  13  13      345.27      112.14    499.01 o
  -6  14  13      914.06     1189.28    355.17 o
  -5  14  13      327.87       27.09    290.90 o
  -4  14  13     1061.33     1085.21    261.53 o
  -3  14  13      411.97      412.80    209.63 o
  -2  14  13      332.49      460.82    235.04 o
  -1  14  13       53.57      -48.42    174.13 o
   0  14  13     1701.63     2131.79    298.81 o
   1  14  13     1998.97     2327.31    321.41 o
   2  14  13     2844.50     3490.12    356.00 o
   3  14  13      576.05      719.10    496.21 o
   4  14  13     1027.70     1534.81    395.93 o
   5  14  13      276.22      -46.72    784.96 o
  -5  15  13      361.88     -357.06    325.20 o
  -4  15  13     1315.31     1097.78    277.73 o
  -3  15  13     2620.56     1938.61    297.71 o
  -2  15  13    11624.57    11580.55    711.77 o
  -1  15  13     2412.64     2086.04    306.65 o
   0  15  13    12692.68    14021.68   1256.53 o
   1  15  13       19.09      -12.81    248.43 o
   2  15  13     3858.87     5101.25    421.50 o
   3  15  13     2010.89     2195.48    424.16 o
   4  15  13      140.44      409.53    346.08 o
   5  15  13     1712.65     1599.57    434.01 o
  -5  16  13       40.76      329.88    384.07 o
  -4  16  13     3671.10     3638.98    366.92 o
  -3  16  13       96.49      138.27    253.16 o
  -2  16  13     3921.66     3646.51    472.64 o
  -1  16  13     3975.20     4338.77    394.42 o
   0  16  13      231.76       26.59    261.70 o
   1  16  13     7968.53     8265.33    514.03 o
   2  16  13     1521.38     1986.30    515.83 o
   3  16  13     1180.66     1081.09    395.93 o
   4  16  13      763.10      576.03    451.35 o
  -4  17  13       44.00      115.48    348.82 o
  -3  17  13     1271.85     1025.19    308.82 o
  -2  17  13     1252.21     1074.71    368.65 o
  -1  17  13      656.14      236.66    280.54 o
   0  17  13     2437.32     2368.31    361.17 o
   1  17  13       13.23      137.30    285.34 o
   2  17  13     1096.50      464.45    360.20 o
   3  17  13      790.75      961.46    409.18 o
  -3  18  13      357.90     -145.66    293.35 o
  -2  18  13      178.88      -75.94    342.51 o
  -1  18  13      421.09      558.51    313.20 o
   0  18  13       42.32      -42.76    300.45 o
   1  18  13       24.88     -382.93    510.23 o
   2  18  13       80.94      318.42    397.72 o
   0  19  13      858.51     1159.78    511.24 o
  -8   0  14     1553.46     1750.01    341.12 o
  -7   0  14     8974.57     8008.98    567.71 o
  -6   0  14      487.73      306.61    163.65 o
  -5   0  14    41800.07    41704.05   1037.19 o
  -4   0  14      128.63      253.20     86.34 o
  -3   0  14    62670.31    60674.46   1164.47 o
  -2   0  14    32186.29    31323.28    724.70 o
  -1   0  14     8822.21     8419.68    308.41 o
   0   0  14     1253.95     1070.26    136.44 o
   1   0  14    19942.10    18889.58    551.66 o
   2   0  14      701.43     1047.69    166.06 o
   3   0  14    60226.64    57670.12   1640.01 o
   4   0  14     6711.08     7787.96    571.90 o
   5   0  14    21135.12    20005.36    986.81 o
   6   0  14      406.05      336.41    285.95 o
   7   0  14     3998.30     4266.37    442.94 o
   8   0  14      708.77      728.89    487.80 o
  -8   1  14        9.84       64.26     95.98 o
  -7   1  14      102.35       40.24    197.46 o
  -6   1  14     4287.08     4118.42    188.97 o
  -5   1  14       64.04      -54.87    100.65 o
  -4   1  14     2487.97     2600.99    138.03 o
  -3   1  14    30893.50    30120.60    438.48 o
  -2   1  14     1139.85     1400.63    112.60 o
  -1   1  14   133503.42   133126.92   1824.25 o
   0   1  14      924.05      814.31     89.81 o
   1   1  14    75977.77    74339.97   1178.93 o
   2   1  14      778.21     1068.40    111.33 o
   3   1  14    21045.98    19795.54    484.15 o
   4   1  14     2920.67     2888.84    277.19 o
   5   1  14      176.33      343.75    215.86 o
   6   1  14       49.49      -94.96    156.82 o
   7   1  14      144.97      171.91    188.48 o
   8   1  14      146.79     -164.68    214.73 o
  -8   2  14        2.76      -62.51     97.98 o
  -7   2  14      637.52      443.60    144.01 o
  -6   2  14     1739.70     1740.92    146.87 o
  -5   2  14     5042.89     5648.40    203.46 o
  -4   2  14      364.04      329.46     75.39 o
  -3   2  14     5660.12     5506.21    185.93 o
  -2   2  14    12327.01    12823.75    264.95 o
  -1   2  14     3191.42     2617.22    139.78 o
   0   2  14       84.02       93.57     83.81 o
   1   2  14       58.56      -22.92     96.02 o
   2   2  14     1482.01     1767.35    160.24 o
   3   2  14     2395.38     2323.70    195.04 o
   4   2  14       27.08      -16.84    114.30 o
   5   2  14     1256.69     1512.38    184.65 o
   6   2  14     1205.27     1100.07    177.49 o
   7   2  14      302.58      236.93    451.35 o
   8   2  14       42.99       87.92    252.16 o
  -8   3  14        2.87      206.86    150.27 o
  -7   3  14      305.36      298.30    164.40 o
  -6   3  14       26.09      -23.44     96.78 o
  -5   3  14     2118.95     2067.73    134.50 o
  -4   3  14     9675.99     9083.47    288.78 o
  -3   3  14     6395.33     5791.35    188.92 o
  -2   3  14    17641.09    16966.83    295.81 o
  -1   3  14    15610.22    15416.36    335.37 o
   0   3  14     7742.48     8353.61    253.16 o
   1   3  14    21301.51    21246.65    497.55 o
   2   3  14    21369.75    20704.52    499.27 o
   3   3  14      766.26      714.74    140.05 o
   4   3  14      666.87      616.48    175.89 o
   5   3  14      180.77      243.27    122.86 o
   6   3  14       37.95       55.97    154.32 o
   7   3  14      101.54      679.46    978.40 o
   8   3  14       84.81      444.31    268.21 o
  -8   4  14      956.55      780.77    345.91 o
  -7   4  14     3886.98     4282.36    362.07 o
  -6   4  14     3596.88     3872.87    190.71 o
  -5   4  14    10249.61    11031.21    325.51 o
  -4   4  14       54.34       21.04     58.78 o
  -3   4  14    41024.19    41125.64    567.56 o
  -2   4  14        9.47      -27.13     73.89 o
  -1   4  14     4397.63     3965.62    143.96 o
   0   4  14     7671.32     7834.26    243.20 o
   1   4  14    14737.67    14972.33    321.01 o
   2   4  14     1090.62     1261.01    136.93 o
   3   4  14    32708.74    31660.25    695.24 o
   4   4  14     1641.25     1171.99    171.01 o
   5   4  14    11685.43    11704.40    386.00 o
   6   4  14     3844.62     3502.38    376.00 o
   7   4  14     2381.36     2595.33    465.37 o
   8   4  14      109.81      233.59    273.35 o
  -8   5  14       19.69     -220.74    215.20 o
  -7   5  14     2318.88     2270.15    301.16 o
  -6   5  14      140.68      129.53    144.69 o
  -5   5  14      241.12      236.50    109.22 o
  -4   5  14     1255.37     1112.56    117.65 o
  -3   5  14    17890.04    17775.57    341.54 o
  -2   5  14      771.54      783.91     86.39 o
  -1   5  14    93084.65    91528.03   1148.14 o
   0   5  14     8647.09     8126.51    214.03 o
   1   5  14   101829.36   101146.39   1354.10 o
   2   5  14      839.23      872.56    120.75 o
   3   5  14    23210.75    23122.44    573.07 o
   4   5  14      437.46      649.99    157.50 o
   5   5  14      131.23      -16.19    182.15 o
   6   5  14       15.99     -126.92    259.42 o
   7   5  14      236.83      331.77    344.82 o
  -8   6  14        2.96      -53.26    236.53 o
  -7   6  14     3983.00     4370.15    289.93 o
  -6   6  14      343.93      132.53    134.89 o
  -5   6  14     8711.73     8824.03    420.42 o
  -4   6  14     7221.50     7262.22    262.64 o
  -3   6  14    41545.77    42699.88    669.05 o
  -2   6  14     1321.81     1443.69    122.52 o
  -1   6  14     5314.50     4802.47    203.16 o
   0   6  14     3908.14     4343.61    184.58 o
   1   6  14      157.39       76.48     80.80 o
   2   6  14     3118.24     3165.55    261.26 o
   3   6  14    12057.95    11956.73    459.25 o
   4   6  14     1566.19     1638.25    271.16 o
   5   6  14    10137.64    11863.37    474.25 o
   6   6  14        7.47     -109.19    262.56 o
   7   6  14     2781.91     2881.78    417.71 o
  -8   7  14      330.65      175.96    410.50 o
  -7   7  14     1037.02      930.42    305.10 o
  -6   7  14       28.49     -246.68    186.45 o
  -5   7  14       60.74       58.81    111.32 o
  -4   7  14     3094.77     3385.54    171.29 o
  -3   7  14     1821.47     1882.94    136.46 o
  -2   7  14    11011.22    11399.22    319.40 o
  -1   7  14    10229.59    10231.51    304.18 o
   0   7  14    47639.00    49263.84    846.96 o
   1   7  14    15638.16    15631.10    399.46 o
   2   7  14     4896.30     5372.55    302.89 o
   3   7  14    15037.04    15218.72    532.11 o
   4   7  14     3336.07     3592.97    297.03 o
   5   7  14      967.75     1035.11    310.51 o
   6   7  14      113.40       61.05    339.22 o
   7   7  14       66.52      150.69    300.37 o
  -8   8  14      658.13      773.17    298.99 o
  -7   8  14       24.60      -88.15    216.21 o
  -6   8  14     5040.53     5415.85    368.16 o
  -5   8  14      784.55      886.45    153.10 o
  -4   8  14    15200.12    15735.57    399.11 o
  -3   8  14     3176.43     3229.52    187.06 o
  -2   8  14     1656.54     1812.67    161.19 o
  -1   8  14       67.25       28.56    114.83 o
   0   8  14      362.06      417.91    128.98 o
   1   8  14     2567.48     2321.64    209.74 o
   2   8  14     8707.09     8190.36    612.19 o
   3   8  14     1213.83     1055.24    211.24 o
   4   8  14     7302.09     6723.50    512.96 o
   5   8  14      363.12      444.91    356.04 o
   6   8  14     1703.43     2285.03    860.66 o
   7   8  14        7.03     -348.21    300.37 o
  -7   9  14        3.65     -199.52    235.32 o
  -6   9  14       23.79     -191.20    220.42 o
  -5   9  14      817.17      948.14    248.93 o
  -4   9  14     3488.50     3591.44    182.51 o
  -3   9  14     3827.75     4561.95    296.55 o
  -2   9  14    14818.01    14721.93    388.31 o
  -1   9  14     5792.61     5457.86    251.53 o
   0   9  14    43306.11    45359.27    852.06 o
   1   9  14     6138.23     6038.34    273.44 o
   2   9  14     4706.42     5098.96    296.20 o
   3   9  14     2853.30     2928.73    287.83 o
   4   9  14     2609.06     2239.13    287.63 o
   5   9  14      381.96      -48.41    280.74 o
   6   9  14       37.21      410.01    310.51 o
   7   9  14      369.35      687.49    352.04 o
  -7  10  14     1884.03     1577.51    413.73 o
  -6  10  14      908.43      663.65    261.35 o
  -5  10  14     9947.96     8926.03    488.76 o
  -4  10  14     4772.74     5014.98    224.34 o
  -3  10  14     2270.46     2343.63    175.94 o
  -2  10  14     2350.38     2145.19    167.06 o
  -1  10  14     2797.87     2810.43    211.80 o
   0  10  14      345.70      294.20    145.62 o
   1  10  14       91.27      -15.55    139.88 o
   2  10  14     2541.23     2120.38    226.22 o
   3  10  14     2171.46     1857.17    269.19 o
   4  10  14      669.16      662.57    229.25 o
   5  10  14     5390.48     6098.41    537.05 o
   6  10  14       23.79     -101.86    309.17 o
  -7  11  14      138.15     -123.50    384.54 o
  -6  11  14      579.43      606.93    454.94 o
  -5  11  14       27.19        3.26    255.15 o
  -4  11  14       41.30      132.88    163.04 o
  -3  11  14     3435.65     3711.75    210.12 o
  -2  11  14       93.07      120.50    147.27 o
  -1  11  14     8765.37     8900.06    364.81 o
   0  11  14     3468.97     3644.00    240.24 o
   1  11  14     7721.67     7726.90    762.39 o
   2  11  14      972.65      978.35    217.24 o
   3  11  14     8734.00     8946.95    481.23 o
   4  11  14       48.72       24.60    291.22 o
   5  11  14     1571.60     1644.60    406.50 o
   6  11  14       71.32       27.24    322.66 o
  -6  12  14     3454.77     3422.79    410.90 o
  -5  12  14     2569.03     2759.13    372.43 o
  -4  12  14     6279.80     6327.63    363.50 o
  -3  12  14     1689.28     1742.36    185.65 o
  -2  12  14     5112.15     5332.98    283.38 o
  -1  12  14     1038.39     1275.61    191.01 o
   0  12  14        1.08     -102.02    153.45 o
   1  12  14      796.72      545.10    227.12 o
   2  12  14     1760.07     1188.54    237.41 o
   3  12  14       16.19      139.71    233.96 o
   4  12  14     3181.10     3320.51    726.09 o
   5  12  14      205.27       35.25    319.59 o
   6  12  14     2198.59     1945.99    431.66 o
  -6  13  14      534.41      315.13    310.75 o
  -5  13  14      816.28      444.76    305.20 o
  -4  13  14     2511.22     2419.01    279.50 o
  -3  13  14      225.03      220.30    192.16 o
  -2  13  14    18590.60    19910.93    533.92 o
  -1  13  14      151.82       80.66    170.57 o
   0  13  14    30038.05    30712.99    890.99 o
   1  13  14      139.25      111.50    230.81 o
   2  13  14    18353.97    19954.43    712.14 o
   3  13  14       10.14      -57.55    235.13 o
   4  13  14      857.52     1039.00    451.35 o
   5  13  14        6.87      166.30    348.28 o
  -6  14  14     3396.24     2859.51    627.97 o
  -5  14  14       45.10     -224.42    431.73 o
  -4  14  14     8886.08     8591.83    458.09 o
  -3  14  14      131.16      -87.95    243.58 o
  -2  14  14    13386.07    14085.74    583.45 o
  -1  14  14       81.31      197.46    188.40 o
   0  14  14       12.78      444.62    249.98 o
   1  14  14        9.24     -207.35    226.27 o
   2  14  14     5623.97     5842.89    426.12 o
   3  14  14       30.11     -237.11    358.84 o
   4  14  14     2841.13     2418.23    441.73 o
   5  14  14      639.92      356.76    384.02 o
  -5  15  14      130.96      -10.44    641.99 o
  -4  15  14      260.50      200.03    246.82 o
  -3  15  14      334.85       15.20    245.75 o
  -2  15  14     2047.04     2602.02    328.77 o
  -1  15  14       97.12        2.87    271.60 o
   0  15  14     6002.64     5427.56    425.70 o
   1  15  14      314.43      -42.13    251.80 o
   2  15  14     2076.35     2146.00    329.36 o
   3  15  14      720.74      493.09    346.48 o
   4  15  14       25.28      -22.04    448.55 o
  -4  16  14      486.90      159.80    340.96 o
  -3  16  14       58.93     -193.27    244.96 o
  -2  16  14       22.65      -61.89    304.05 o
  -1  16  14       19.72      112.09    271.23 o
   0  16  14       67.31      213.23    259.87 o
   1  16  14       13.57      -43.37    275.27 o
   2  16  14        4.67     -173.51    332.40 o
   3  16  14       44.91      151.60    356.82 o
   4  16  14      291.72       20.84    370.68 o
  -3  17  14        8.36     -346.66    347.63 o
  -2  17  14     3035.76     3501.80    484.69 o
  -1  17  14       99.06      -78.79    270.22 o
   0  17  14     4726.12     5368.64    455.71 o
   1  17  14      669.90      340.09    294.33 o
   2  17  14     2095.41     2054.26    434.12 o
   3  17  14      116.89      413.25    381.34 o
  -2  18  14     2376.63     2839.67    469.20 o
  -1  18  14      738.12      565.83    382.45 o
   0  18  14      217.51     -174.35    344.80 o
   1  18  14        2.94     -350.48    362.62 o
   2  18  14     1687.74     1813.94    479.68 o
  -8   1  15      879.84      757.31    156.94 o
  -7   1  15       10.17       48.38    135.28 o
  -6   1  15     9533.04     9662.55    339.34 o
  -5   1  15     1901.38     1758.27    115.70 o
  -4   1  15    19232.54    18636.64    431.98 o
  -3   1  15     7067.80     7544.34    202.47 o
  -2   1  15    15751.94    15908.75    357.29 o
  -1   1  15    16932.01    17517.10    339.16 o
   0   1  15     1334.71     1365.20    110.32 o
   1   1  15     9852.07     9781.59    356.48 o
   2   1  15     1229.52     1464.62    146.69 o
   3   1  15     3174.64     3205.55    184.97 o
   4   1  15     1840.26     1774.29    350.43 o
   5   1  15      205.62      279.84    198.11 o
   6   1  15     1704.01     1693.82    249.90 o
   7   1  15      382.19      268.65    197.40 o
   8   1  15      439.36      403.14    235.64 o
  -8   2  15     2439.17     2552.84    202.25 o
  -7   2  15     3259.37     3044.67    246.16 o
  -6   2  15      339.46      182.59    125.83 o
  -5   2  15     7253.59     6915.35    212.95 o
  -4   2  15     9168.04     9158.77    291.08 o
  -3   2  15     7609.03     8132.95    227.20 o
  -2   2  15    38546.00    37911.25    587.27 o
  -1   2  15       71.00      130.59     88.22 o
   0   2  15    82668.70    85284.87   1348.44 o
   1   2  15     9181.68     9228.68    286.85 o
   2   2  15    28093.91    27999.32    591.63 o
   3   2  15    19868.11    20571.54   1009.24 o
   4   2  15     9528.80     9101.22    375.62 o
   5   2  15    10866.16    11529.75    421.85 o
   6   2  15      362.37      318.59    160.61 o
   7   2  15     1185.37     1647.60    244.02 o
   8   2  15       21.67     -251.86    462.57 o
  -8   3  15     1712.40     1391.77    254.12 o
  -7   3  15      566.50      535.90    159.63 o
  -6   3  15    16550.64    16879.31    478.54 o
  -5   3  15       56.34       99.25     96.76 o
  -4   3  15    21998.23    21029.04    488.67 o
  -3   3  15     5383.60     5013.40    162.18 o
  -2   3  15    12145.17    12000.52    244.17 o
  -1   3  15    32121.47    31620.61    565.57 o
   0   3  15      439.84      245.47    107.22 o
   1   3  15    17935.21    17344.26    426.16 o
   2   3  15    16941.27    16608.25    440.43 o
   3   3  15    12377.76    12364.34    529.27 o
   4   3  15    15347.02    15330.87    518.31 o
   5   3  15       25.87       41.65    121.41 o
   6   3  15     7020.59     6441.16    372.01 o
   7   3  15      470.04      912.52    296.56 o
   8   3  15      951.03      742.93    297.65 o
  -8   4  15      313.75      165.83    229.12 o
  -7   4  15     1193.07     1143.42    254.79 o
  -6   4  15      578.87      168.18    192.32 o
  -5   4  15     7482.86     7588.34    239.99 o
  -4   4  15    10290.16     9149.31    376.16 o
  -3   4  15    23740.13    22881.16    387.46 o
  -2   4  15    17098.66    16926.33    308.61 o
  -1   4  15    10879.00    10827.09    265.04 o
   0   4  15    36874.74    37268.54    617.32 o
   1   4  15     2772.43     2610.78    158.06 o
   2   4  15     9045.90    10782.97    312.84 o
   3   4  15      344.90      263.34    219.33 o
   4   4  15     2666.52     2373.25    206.89 o
   5   4  15     4069.67     4081.93    256.60 o
   6   4  15      442.64      592.77    284.14 o
   7   4  15     1065.86     1209.86    319.21 o
  -8   5  15       12.77      210.23    249.51 o
  -7   5  15     1981.34     1903.03    295.34 o
  -6   5  15       96.08      -72.10    146.35 o
  -5   5  15     4211.77     4021.60    189.14 o
  -4   5  15      822.98      709.29    123.44 o
  -3   5  15     1230.41     1233.08    102.32 o
  -2   5  15     4036.91     3881.63    144.91 o
  -1   5  15       82.70      204.27    104.31 o
   0   5  15     2805.14     2678.75    136.59 o
   1   5  15      221.70       97.25     85.60 o
   2   5  15     1329.32     2124.55    201.78 o
   3   5  15    11054.85    10519.24    510.66 o
   4   5  15     1356.31     1408.06    182.55 o
   5   5  15     2775.93     2852.11    433.89 o
   6   5  15      218.00     -258.94    256.95 o
   7   5  15      459.13      283.20    288.00 o
  -8   6  15      576.12      573.78    294.26 o
  -7   6  15      520.47      348.89    249.52 o
  -6   6  15     2402.89     2216.59    293.77 o
  -5   6  15       19.29      -63.94    106.21 o
  -4   6  15     1040.53      964.36    136.14 o
  -3   6  15     2398.38     2384.77    141.93 o
  -2   6  15     2447.76     2537.17    149.32 o
  -1   6  15     4556.10     4520.97    161.57 o
   0   6  15     8625.83     8626.72    232.08 o
   1   6  15    16280.99    16737.95    434.57 o
   2   6  15    10572.44    10066.96    288.81 o
   3   6  15    12770.86    13303.97    422.57 o
   4   6  15     1526.41     1603.40    248.41 o
   5   6  15     1250.10     1524.51    333.61 o
   6   6  15     1141.15      802.87    324.05 o
   7   6  15        6.09       92.40    389.68 o
  -8   7  15      454.53      102.54    269.59 o
  -7   7  15       55.50     -329.43    480.05 o
  -6   7  15     4829.01     5034.33    499.40 o
  -5   7  15     2945.26     2523.79    227.17 o
  -4   7  15    14668.02    14883.48    349.99 o
  -3   7  15     8700.24     8853.86    277.38 o
  -2   7  15    20189.96    19817.60    454.34 o
  -1   7  15    16987.08    16979.03    419.53 o
   0   7  15     1326.03     1467.03    159.06 o
   1   7  15    15693.59    15739.87    352.05 o
   2   7  15     2115.52     1849.16    235.01 o
   3   7  15      392.52      334.99    190.42 o
   4   7  15     3868.72     3385.46    297.29 o
   5   7  15      197.41      195.96    496.21 o
   6   7  15     2698.31     3128.85    487.80 o
   7   7  15      874.79      670.50    324.81 o
  -8   8  15      441.98      477.06    295.45 o
  -7   8  15     1549.37     1771.22    260.37 o
  -6   8  15     1057.19      959.38    251.25 o
  -5   8  15     5794.66     4476.35    549.28 o
  -4   8  15      988.56      935.16    132.68 o
  -3   8  15     9924.22    10216.53    313.49 o
  -2   8  15    10785.54    10746.59    341.08 o
  -1   8  15     1233.01     1101.72    152.81 o
   0   8  15    18204.33    19168.91    461.45 o
   1   8  15       55.51      -58.45    122.96 o
   2   8  15    13664.83    14205.48    613.97 o
   3   8  15     2577.73     2986.71    287.37 o
   4   8  15     2635.00     2945.09    294.73 o
   5   8  15     4371.24     4503.81    455.11 o
   6   8  15       83.89      279.69    316.59 o
   7   8  15      857.84      721.50    347.20 o
  -7   9  15     1233.25     1524.40    405.88 o
  -6   9  15     3924.69     4154.68    519.37 o
  -5   9  15      587.13      529.56    294.11 o
  -4   9  15     2240.69     2072.16    178.09 o
  -3   9  15      452.89      431.68    140.32 o
  -2   9  15     1809.54     1686.14    173.77 o
  -1   9  15     8129.28     8175.85    346.05 o
   0   9  15      346.99      263.76    141.28 o
   1   9  15     8072.98     8244.42    324.03 o
   2   9  15     1064.54      675.20    206.55 o
   3   9  15     8856.70     9155.76    454.71 o
   4   9  15     1748.84     1830.73    273.94 o
   5   9  15     3697.16     3887.65    460.62 o
   6   9  15      651.55      359.63    335.08 o
   7   9  15      137.56      403.70    504.62 o
  -7  10  15        7.38       -1.91    258.08 o
  -6  10  15     1087.14     1022.43    282.86 o
  -5  10  15     1294.37     1600.11    384.07 o
  -4  10  15     8099.78     8073.88    552.73 o
  -3  10  15    15384.60    16153.97    431.99 o
  -2  10  15     3501.18     3595.76    262.79 o
  -1  10  15    13154.41    12778.31    382.91 o
   0  10  15      114.64        4.36    141.93 o
   1  10  15    16185.01    15598.79    563.08 o
   2  10  15      449.87      253.69    167.73 o
   3  10  15     5474.32     5368.79    381.22 o
   4  10  15      871.93      802.84    334.49 o
   5  10  15        1.16     -157.91    300.95 o
   6  10  15      674.81      978.67    367.69 o
  -7  11  15     1830.74     1566.92    374.61 o
  -6  11  15       13.93     -338.81    256.69 o
  -5  11  15     5477.01     5814.46    745.72 o
  -4  11  15     7251.61     7171.17    375.45 o
  -3  11  15     9719.18    10374.33    348.72 o
  -2  11  15    14432.70    14374.95    465.26 o
  -1  11  15     3305.27     3216.36    244.82 o
   0  11  15    20135.14    21839.71    542.28 o
   1  11  15      311.21        1.92    205.63 o
   2  11  15     4209.56     3389.11    280.56 o
   3  11  15     2199.72     1845.84    283.69 o
   4  11  15      110.65      198.19    291.22 o
   5  11  15     2890.86     2718.74    485.00 o
   6  11  15       71.78      864.93    374.15 o
  -6  12  15     1656.48     2092.06    364.75 o
  -5  12  15      330.55      263.29    282.46 o
  -4  12  15     4097.82     3406.12    295.32 o
  -3  12  15      813.32      933.73    229.21 o
  -2  12  15       51.37       91.12    166.57 o
  -1  12  15     2692.65     3253.64    447.59 o
   0  12  15     2960.78     3477.59    330.57 o
   1  12  15    11907.82    13081.50    551.99 o
   2  12  15     7657.52     7570.91    454.06 o
   3  12  15     6032.66     5668.72    415.32 o
   4  12  15     3358.38     4152.47    521.44 o
   5  12  15     1182.64     1383.70    394.19 o
   6  12  15      514.13      543.87    566.30 o
  -6  13  15      336.14      313.99    456.96 o
  -5  13  15       95.16      229.96    286.43 o
  -4  13  15     4631.36     3885.82    324.03 o
  -3  13  15     1582.24     1605.27    266.34 o
  -2  13  15     1871.51     1705.60    242.21 o
  -1  13  15     2587.17     2926.57    247.97 o
   0  13  15     2033.77     1981.03    403.50 o
   1  13  15     1701.75     1831.20    294.18 o
   2  13  15        9.46     -245.98    239.25 o
   3  13  15      459.46       86.87    304.58 o
   4  13  15      136.25     -110.39    364.45 o
   5  13  15       18.56       36.44    337.00 o
  -5  14  15      254.96     -218.08    301.00 o
  -4  14  15      853.10      556.10    312.97 o
  -3  14  15     1485.70     1419.51    327.92 o
  -2  14  15     2834.18     3660.76    556.25 o
  -1  14  15     5665.89     6341.87    380.40 o
   0  14  15      978.28     1149.08    280.09 o
   1  14  15     1742.53     1766.66    316.35 o
   2  14  15      154.74      -37.05    249.81 o
   3  14  15      643.83       85.79    437.34 o
   4  14  15      329.48      226.61    351.19 o
   5  14  15        4.22     -117.25    361.97 o
  -5  15  15     3219.55     4000.04    481.11 o
  -4  15  15       31.58       27.34    420.52 o
  -3  15  15     4698.98     3990.96    445.43 o
  -2  15  15     5340.54     5297.48    414.63 o
  -1  15  15     1108.62     1257.41    299.83 o
   0  15  15     8950.91     9583.77    537.98 o
   1  15  15      206.32        6.42    262.37 o
   2  15  15     6496.49     6647.25    476.25 o
   3  15  15     1966.71     2394.58    442.05 o
   4  15  15      411.80      603.02    410.21 o
  -4  16  15     1691.90     1271.58    410.90 o
  -3  16  15     1620.48     1243.13    360.20 o
  -2  16  15     1293.73     1333.32    365.94 o
  -1  16  15     9792.73    10612.51    580.29 o
   0  16  15      299.55      786.92    314.52 o
   1  16  15     5649.00     6376.13    475.71 o
   2  16  15     1476.48     1215.54    543.87 o
   3  16  15     2141.41     2413.57    474.97 o
  -3  17  15     1439.75     1274.30    398.09 o
  -2  17  15      610.98      470.17    355.76 o
  -1  17  15      144.94      130.09    279.33 o
   0  17  15      844.64      554.78    298.08 o
   1  17  15      250.51      234.17    291.50 o
   2  17  15      955.83     1049.40   1023.26 o
  -2  18  15       12.37      367.18    374.27 o
  -1  18  15      204.60     -476.58    630.77 o
   0  18  15      263.40      311.30    340.27 o
   1  18  15      128.15      195.67    406.25 o
  -8   0  16     2652.39     2649.23    300.12 o
  -7   0  16     1867.73     1634.41    280.84 o
  -6   0  16      586.72      679.10    201.66 o
  -5   0  16     2679.41     2891.66    250.09 o
  -4   0  16    12738.55    12600.28    412.97 o
  -3   0  16     2198.21     2769.40    389.76 o
  -2   0  16    81400.00    80005.48   1637.38 o
  -1   0  16     1124.20     1248.93    153.25 o
   0   0  16   235158.39   240080.11   4543.46 o
   1   0  16     1283.50     1221.05    169.27 o
   2   0  16    37618.66    37441.71    953.65 o
   3   0  16        5.87      435.28    221.57 o
   4   0  16    11957.63    11639.89    751.32 o
   5   0  16      329.18      168.21    285.95 o
   6   0  16        0.59     -207.45    297.16 o
   7   0  16      464.81      504.62    358.84 o
  -8   1  16     1941.97     1656.37    193.06 o
  -7   1  16        5.10       83.17    201.31 o
  -6   1  16    15297.76    15103.78    446.50 o
  -5   1  16       40.98       18.74     83.39 o
  -4   1  16    53016.67    51554.64    956.41 o
  -3   1  16    18521.21    19171.09    373.86 o
  -2   1  16    22160.50    21975.52    472.97 o
  -1   1  16      366.06      423.88     91.03 o
   0   1  16     3468.59     3424.38    214.26 o
   1   1  16      265.69      391.05     95.56 o
   2   1  16    25447.94    25254.76    502.05 o
   3   1  16        9.83      209.92    149.63 o
   4   1  16    16724.13    15918.96    636.32 o
   5   1  16      719.64      745.76    227.94 o
   6   1  16     4181.36     4037.73    284.11 o
   7   1  16      112.27     -233.95    195.71 o
  -8   2  16      320.71       17.60    162.44 o
  -7   2  16      620.51      744.95    234.93 o
  -6   2  16      128.02      210.36    148.59 o
  -5   2  16        8.99      412.26    101.40 o
  -4   2  16      104.23       59.41     93.20 o
  -3   2  16      522.19      577.44    102.34 o
  -2   2  16     3413.43     3739.34    175.13 o
  -1   2  16     6047.31     5783.13    210.51 o
   0   2  16    37936.42    40174.87    719.91 o
   1   2  16     3041.54     2809.58    180.44 o
   2   2  16     2531.96     2711.66    269.90 o
   3   2  16      280.91      -95.83    173.91 o
   4   2  16     3609.12     3044.00    311.06 o
   5   2  16        0.84      210.42    146.93 o
   6   2  16       61.09      -19.53    241.21 o
   7   2  16      119.57      -16.59    203.57 o
  -8   3  16      519.27      664.45    243.62 o
  -7   3  16     1435.12     1149.00    446.59 o
  -6   3  16     3319.84     3715.69    242.84 o
  -5   3  16     1076.11      985.59    122.88 o
  -4   3  16      754.49      739.42    113.22 o
  -3   3  16     9901.40     9718.08    228.15 o
  -2   3  16     3600.09     3479.04    158.48 o
  -1   3  16      677.96      856.23    113.80 o
   0   3  16     2672.15     2556.51    157.50 o
   1   3  16     1433.74     1502.70    156.57 o
   2   3  16      695.51      520.88    144.60 o
   3   3  16     1280.80     1409.14    245.43 o
   4   3  16      304.42      115.42    174.05 o
   5   3  16      787.71      930.78    178.96 o
   6   3  16      864.08     1166.54    338.39 o
   7   3  16      397.13      363.86    277.51 o
  -8   4  16      541.24      727.51    266.25 o
  -7   4  16        0.92      -55.59    218.94 o
  -6   4  16       44.06       52.31    153.02 o
  -5   4  16     4000.27     4040.22    186.11 o
  -4   4  16    12769.96    12646.09    287.19 o
  -3   4  16     6379.48     6989.82    239.55 o
  -2   4  16    44208.26    44879.06    642.09 o
  -1   4  16     6311.23     6337.25    344.92 o
   0   4  16    46928.35    47488.84    759.14 o
   1   4  16     6179.67     6132.29    264.54 o
   2   4  16    40153.56    41145.76    774.48 o
   3   4  16      899.72      808.83    189.68 o
   4   4  16      363.27      354.23    153.19 o
   5   4  16       36.30     -129.52    208.94 o
   6   4  16        4.30      -16.14    276.97 o
   7   4  16       75.20      365.90    290.74 o
  -8   5  16     1577.78     1271.09    286.36 o
  -7   5  16      390.13      368.55    237.32 o
  -6   5  16    13224.68    13343.55    495.16 o
  -5   5  16        8.67      -14.03    109.43 o
  -4   5  16    19198.97    19671.06    410.93 o
  -3   5  16       11.28       98.04     81.79 o
  -2   5  16    28805.68    28954.38    450.41 o
  -1   5  16     2726.40     2590.28    185.96 o
   0   5  16      512.37      312.34    104.33 o
   1   5  16     2242.34     2244.14    149.85 o
   2   5  16    23702.14    23016.88    469.41 o
   3   5  16     1346.03     1784.62    194.19 o
   4   5  16    19688.02    19356.04    530.47 o
   5   5  16     1100.48     1397.74    566.30 o
   6   5  16    11065.56    10750.84    754.13 o
   7   5  16      433.24      973.94    324.51 o
  -8   6  16      370.51      354.00    279.03 o
  -7   6  16       47.37     -155.08    240.44 o
  -6   6  16     1645.47     1949.95    430.53 o
  -5   6  16     1499.72     1457.27    162.74 o
  -4   6  16     3248.50     3213.55    165.03 o
  -3   6  16       61.43      -11.20     90.98 o
  -2   6  16    28463.02    29649.47    466.11 o
  -1   6  16     2283.66     2404.23    146.18 o
   0   6  16    66227.28    67884.55    968.33 o
   1   6  16      114.13      100.80    111.26 o
   2   6  16    53155.82    53613.47   1086.06 o
   3   6  16      824.54     1313.15    186.26 o
   4   6  16     2479.21     1888.10    352.52 o
   5   6  16       15.43     -433.13    288.75 o
   6   6  16        1.77     -215.05    293.57 o
   7   6  16        6.15     -247.50    456.96 o
  -8   7  16       29.26        2.14    383.75 o
  -7   7  16     1056.47     1202.34    509.38 o
  -6   7  16     1759.42     1712.13    308.23 o
  -5   7  16     3950.92     3798.81    381.17 o
  -4   7  16     7083.67     7059.31    330.15 o
  -3   7  16     5855.41     6156.35    379.05 o
  -2   7  16    26991.92    27109.77    566.26 o
  -1   7  16      415.07      196.10    123.96 o
   0   7  16     1741.78     1648.45    144.85 o
   1   7  16     1993.32     1975.34    142.00 o
   2   7  16     2397.50     2365.06    294.95 o
   3   7  16     5018.97     4388.62    320.64 o
   4   7  16     1999.22     2002.67    269.08 o
   5   7  16     2002.39     2150.47    371.60 o
   6   7  16     2845.38     2579.55    401.70 o
   7   7  16      270.83       19.06    312.44 o
  -7   8  16       53.26     -106.51    266.22 o
  -6   8  16      937.82      606.02    333.68 o
  -5   8  16       38.06     -151.32    305.58 o
  -4   8  16      427.77      476.09    123.18 o
  -3   8  16     7634.35     8028.02    297.88 o
  -2   8  16      303.59      491.92    138.53 o
  -1   8  16    35079.00    35538.52    707.45 o
   0   8  16     1078.29     1179.14    161.92 o
   1   8  16    12793.16    13286.54    453.85 o
   2   8  16     3724.44     3208.75    293.08 o
   3   8  16     4494.73     5181.85    423.96 o
   4   8  16      109.05      -49.70    203.59 o
   5   8  16       41.43     -341.79    420.52 o
   6   8  16      405.48      185.16    322.23 o
   7   8  16      118.21      291.56    493.41 o
  -7   9  16     1729.55     1425.67    619.45 o
  -6   9  16     2216.69     2310.32    415.89 o
  -5   9  16     6770.97     7008.28    588.66 o
  -4   9  16     7445.13     7256.42    276.52 o
  -3   9  16     8343.32     8166.77    439.83 o
  -2   9  16      414.07      273.93    153.15 o
  -1   9  16      520.80      601.40    179.83 o
   0   9  16      651.51      548.34    156.66 o
   1   9  16     4722.48     4927.30    303.28 o
   2   9  16      754.22     1113.04    241.70 o
   3   9  16    10034.87     9834.72    864.35 o
   4   9  16     4516.82     4363.30    504.56 o
   5   9  16     3636.77     3598.78    455.11 o
   6   9  16      736.55      464.24    342.93 o
  -7  10  16      121.27      309.32    371.40 o
  -6  10  16       28.06     -803.29    742.91 o
  -5  10  16       24.00     -416.65    277.77 o
  -4  10  16      556.57      536.14    221.20 o
  -3  10  16     1921.49     1939.58    221.43 o
  -2  10  16    11554.74    11395.60    369.59 o
  -1  10  16     8552.86     8194.24    328.82 o
   0  10  16    20617.13    21320.97    527.62 o
   1  10  16     6085.02     5977.00    515.42 o
   2  10  16    11193.40    10914.54    803.02 o
   3  10  16     1915.95     2156.87    308.34 o
   4  10  16     4442.44     4764.62    489.05 o
   5  10  16      213.73      276.58    330.60 o
   6  10  16       10.54      -63.24    318.69 o
  -7  11  16       53.98    -1581.14   1054.09 o
  -6  11  16     2638.24     2211.25    343.18 o
  -5  11  16      221.56      829.82    426.12 o
  -4  11  16    14227.81    13688.17   1236.32 o
  -3  11  16     1696.26     1798.90    197.57 o
  -2  11  16     7592.60     7279.75    320.24 o
  -1  11  16      347.73       38.50    160.97 o
   0  11  16     6992.23     7230.49    329.81 o
   1  11  16     1392.27     1297.89    264.81 o
   2  11  16       42.79       81.68    223.53 o
   3  11  16      406.84      135.40    298.47 o
   4  11  16     1955.12     1821.01    402.40 o
   5  11  16      558.92      777.65    358.39 o
   6  11  16      467.40      321.80    366.72 o
  -6  12  16      211.17      -70.09    462.57 o
  -5  12  16      109.83       39.25    386.87 o
  -4  12  16        6.30     -285.65    212.81 o
  -3  12  16     6697.10     6918.80    552.43 o
  -2  12  16     1246.59     1291.40    203.10 o
  -1  12  16    21151.57    21996.30    559.47 o
   0  12  16     3394.53     2467.66    297.42 o
   1  12  16    15609.02    15906.46    787.58 o
   2  12  16      446.37      332.18    243.85 o
   3  12  16     4701.42     5111.12    465.95 o
   4  12  16      615.77      930.74    414.91 o
   5  12  16       66.75     -263.74    313.13 o
  -6  13  16       75.15      156.99    454.16 o
  -5  13  16     8131.02     9890.54    897.10 o
  -4  13  16      139.35      291.97    274.74 o
  -3  13  16    19358.91    19695.43    680.10 o
  -2  13  16      332.74      384.26    239.05 o
  -1  13  16     2585.31     2847.70    263.46 o
   0  13  16       47.52     -255.00    217.47 o
   1  13  16     1332.18     1222.56    478.34 o
   2  13  16       81.06     -257.23    244.54 o
   3  13  16     6006.61     6313.27    571.65 o
   4  13  16      148.91       22.66    331.27 o
   5  13  16     3947.66     3651.23   1469.00 o
  -5  14  16      234.52      627.74    329.61 o
  -4  14  16      265.82      723.29    448.55 o
  -3  14  16     6596.75     7560.47    541.60 o
  -2  14  16      911.49     1048.10    275.87 o
  -1  14  16    19556.54    18524.06    927.48 o
   0  14  16      240.79      115.28    255.12 o
   1  14  16    17330.28    18160.37   1110.03 o
   2  14  16     2119.80     2226.73    337.55 o
   3  14  16     5163.18     4902.61    533.15 o
   4  14  16      104.24     -118.37    352.79 o
  -5  15  16      436.44     -100.92    420.52 o
  -4  15  16      121.37      633.58    510.23 o
  -3  15  16     2402.91     2262.91    717.68 o
  -2  15  16       75.49      248.33    300.38 o
  -1  15  16      103.51       52.10    254.59 o
   0  15  16      764.93     1091.51    305.32 o
   1  15  16      295.79      627.15    289.93 o
   2  15  16       35.55      -84.50    338.13 o
   3  15  16      723.37      471.45    376.08 o
   4  15  16      376.65      576.65    402.28 o
  -4  16  16       92.04      235.49    504.62 o
  -3  16  16       25.83      311.31    337.59 o
  -2  16  16      225.98       38.66    493.41 o
  -1  16  16      107.05      853.02    390.04 o
   0  16  16      281.39      257.15    283.78 o
   1  16  16      128.49      273.28    295.47 o
   2  16  16       18.42     -157.45    338.96 o
   3  16  16       97.47      -85.40    431.73 o
  -3  17  16     1315.51     1007.12    394.19 o
  -2  17  16       11.20     -460.17    306.78 o
  -1  17  16      457.86      618.78    305.82 o
   0  17  16       21.51     -270.83    485.93 o
   1  17  16      137.42      414.64    361.59 o
   2  17  16      261.50      330.41    398.09 o
  -1  18  16     5608.05     5455.64    590.73 o
   0  18  16       43.04     -147.44    300.63 o
  -8   1  17      727.15      596.94    269.49 o
  -7   1  17      470.66      166.37    251.53 o
  -6   1  17     4864.16     4316.63    299.83 o
  -5   1  17      230.35      356.40     97.06 o
  -4   1  17    12936.23    13389.56    270.47 o
  -3   1  17     7135.48     7100.19    331.69 o
  -2   1  17     3076.94     3425.57    171.19 o
  -1   1  17    17496.62    17675.29    362.05 o
   0   1  17      137.65      147.62     90.38 o
   1   1  17    23685.28    24722.10    495.12 o
   2   1  17     2020.64     1935.10    143.48 o
   3   1  17     7686.23     7193.66    326.13 o
   4   1  17     2435.36     2562.10    280.11 o
   5   1  17      456.88      287.22    227.74 o
   6   1  17     1213.86     1315.37    282.95 o
   7   1  17        4.25      156.42    211.64 o
  -8   2  17      245.05      157.34    169.81 o
  -7   2  17     7247.41     6748.32    465.75 o
  -6   2  17      120.96       14.70    151.44 o
  -5   2  17    20050.53    20030.28    402.21 o
  -4   2  17    11770.79    11312.90    252.62 o
  -3   2  17    26753.87    26960.83    491.08 o
  -2   2  17    31115.52    32878.39    744.51 o
  -1   2  17     7406.68     7129.82    246.02 o
   0   2  17    38025.75    39297.85    716.72 o
   1   2  17       26.41      -63.89    113.63 o
   2   2  17    21379.56    21549.32    508.19 o
   3   2  17    11854.14    11531.38    546.43 o
   4   2  17     2672.52     2684.73    398.09 o
   5   2  17     6822.74     6867.75    329.58 o
   6   2  17       11.36      -94.81    199.05 o
   7   2  17     1927.93     1945.07    276.51 o
  -8   3  17      903.37      763.42    260.09 o
  -7   3  17      506.30      871.85    465.85 o
  -6   3  17     5853.99     5609.15    299.07 o
  -5   3  17     1372.89     1458.99    127.68 o
  -4   3  17    19707.54    20035.06    406.96 o
  -3   3  17    33157.48    32744.42    517.92 o
  -2   3  17     5229.74     4874.24    168.79 o
  -1   3  17    54996.70    56501.05    917.40 o
   0   3  17     1037.55     1074.64    133.66 o
   1   3  17    67487.66    69274.38   1238.71 o
   2   3  17     7214.98     6950.33    308.84 o
   3   3  17    23161.43    21288.13    774.72 o
   4   3  17     9349.62     9300.66    549.47 o
   5   3  17      584.62      328.35    207.19 o
   6   3  17     4455.24     4280.82    353.52 o
   7   3  17       10.89      336.56    300.37 o
  -8   4  17      240.97     -150.65    337.17 o
  -7   4  17     2296.45     2584.40    317.72 o
  -6   4  17     1729.43     1548.80    275.16 o
  -5   4  17     6188.20     6267.21    247.61 o
  -4   4  17      125.73       61.18     97.26 o
  -3   4  17     7757.65     7867.74    222.81 o
  -2   4  17     1103.86     1564.06    117.87 o
  -1   4  17       70.29      -23.45     94.25 o
   0   4  17    17264.58    17503.21    370.22 o
   1   4  17     1857.81     1672.85    157.91 o
   2   4  17    15218.63    15015.52    403.33 o
   3   4  17    14535.47    14412.70    513.68 o
   4   4  17     2403.65     2084.22    335.04 o
   5   4  17     4874.64     5102.91    456.09 o
   6   4  17       14.70      260.33    216.75 o
   7   4  17      608.32      999.05    319.27 o
  -8   5  17      106.82     -228.35    249.94 o
  -7   5  17      556.95      306.08    254.28 o
  -6   5  17      286.22      545.23    250.66 o
  -5   5  17      428.93      198.23     85.54 o
  -4   5  17     2315.83     2187.84    158.87 o
  -3   5  17     6752.70     6822.78    225.29 o
  -2   5  17    10287.48    10543.63    245.92 o
  -1   5  17     3340.68     3212.57    165.89 o
   0   5  17    16399.55    16894.91    369.49 o
   1   5  17     5264.69     5560.04    222.51 o
   2   5  17     1419.62     1420.37    184.09 o
   3   5  17      187.74      284.34    160.63 o
   4   5  17        9.26       77.22    157.67 o
   5   5  17     1363.95     1178.34    243.93 o
   6   5  17      399.48      368.97    358.84 o
   7   5  17      189.42      113.91    290.90 o
  -8   6  17       45.44      -12.72    257.91 o
  -7   6  17      648.41      393.17    268.41 o
  -6   6  17     2352.33     2110.76    313.17 o
  -5   6  17     4420.74     4498.15    260.79 o
  -4   6  17     4845.87     4748.08    236.12 o
  -3   6  17     7024.13     7168.30    384.90 o
  -2   6  17    10416.39    11350.43    289.55 o
  -1   6  17     8847.14     8631.93    259.06 o
   0   6  17      137.16       70.75     97.52 o
   1   6  17     1186.21     1188.11    121.33 o
   2   6  17      808.29      748.09    171.20 o
   3   6  17       81.73     -111.75    197.47 o
   4   6  17     2665.26     2729.59    241.78 o
   5   6  17      658.50      808.93    315.99 o
   6   6  17     1669.17     2198.41    404.63 o
   7   6  17      816.28     1255.32    350.26 o
  -7   7  17     1455.01     1247.35    312.59 o
  -6   7  17     2509.14     2345.61    336.72 o
  -5   7  17      105.26      392.62    317.14 o
  -4   7  17     1619.88     1631.83    156.92 o
  -3   7  17     2254.53     2398.49    166.12 o
  -2   7  17        3.56       75.54    117.66 o
  -1   7  17    24276.91    23520.80    491.96 o
   0   7  17     5159.34     5236.52    303.44 o
   1   7  17    19721.32    19861.65    401.59 o
   2   7  17    15838.76    16149.42    560.06 o
   3   7  17    10815.70    10565.48    482.95 o
   4   7  17     8515.21     8366.37    452.25 o
   5   7  17     2386.30     2526.86    392.26 o
   6   7  17     1666.97     1390.63    357.47 o
   7   7  17       45.37      549.47    527.05 o
  -7   8  17     1478.26     1720.72    343.98 o
  -6   8  17       30.67      134.69    258.47 o
  -5   8  17     8612.04     7788.02    596.31 o
  -4   8  17       48.85     -123.23    145.41 o
  -3   8  17    15887.87    15630.92    720.94 o
  -2   8  17     7710.46     7852.97    303.86 o
  -1   8  17     3099.91     3026.14    210.79 o
   0   8  17    21516.50    21851.48    474.17 o
   1   8  17      668.58      583.61    125.28 o
   2   8  17    16675.70    16812.20    596.63 o
   3   8  17     6584.44     6572.09    404.74 o
   4   8  17     1171.11     1540.90    271.39 o
   5   8  17     2598.78     2596.32    407.84 o
   6   8  17       60.08     -263.41    303.12 o
  -7   9  17       11.73     -259.52    281.42 o
  -6   9  17     1046.00     1086.82    376.44 o
  -5   9  17      268.39      495.27    338.72 o
  -4   9  17     7620.00     6520.67    323.13 o
  -3   9  17     7578.46     7672.70    307.96 o
  -2   9  17    25652.73    25365.89    571.20 o
  -1   9  17    18448.52    19784.79    986.80 o
   0   9  17    24379.66    25629.97    586.78 o
   1   9  17     5469.62     5487.37    387.14 o
   2   9  17      116.59      143.59    216.77 o
   3   9  17      719.11      687.71    237.27 o
   4   9  17      727.62      796.50    339.09 o
   5   9  17      294.96      324.13    310.51 o
   6   9  17     1351.44     1579.47    403.12 o
  -7  10  17      137.02      357.37    638.66 o
  -6  10  17     3090.34     3406.30    955.97 o
  -5  10  17       48.12      620.81    504.62 o
  -4  10  17     7920.32     6782.73    501.82 o
  -3  10  17      983.22     1093.74    179.76 o
  -2  10  17     1843.96     2023.45    203.94 o
  -1  10  17    12598.57    12825.61    404.13 o
   0  10  17     1897.71     2008.16    211.20 o
   1  10  17     7126.60     7343.41    422.44 o
   2  10  17    11590.53    11241.01    540.37 o
   3  10  17     5795.95     5516.92    395.56 o
   4  10  17     5830.29     5694.50    537.62 o
   5  10  17      107.70     -135.57    367.25 o
   6  10  17     1744.30     1335.32    404.16 o
  -6  11  17      115.90      305.34    605.54 o
  -5  11  17     3498.48     3565.98    566.30 o
  -4  11  17      488.01      648.16    242.59 o
  -3  11  17     2898.86     2916.87    295.01 o
  -2  11  17     4066.92     3931.81    258.56 o
  -1  11  17       19.45      149.70    163.21 o
   0  11  17    17083.12    18269.80    629.62 o
   1  11  17     3715.51     4073.65    424.94 o
   2  11  17     7867.12     7886.79    792.44 o
   3  11  17     3553.05     3680.62    356.48 o
   4  11  17     3941.26     4631.09    849.44 o
   5  11  17     2756.19     2155.46    445.91 o
  -6  12  17     1500.14     1867.09    515.83 o
  -5  12  17     2949.16     2803.44    555.08 o
  -4  12  17     3018.00     2442.84    317.88 o
  -3  12  17    11259.05    10408.57    492.11 o
  -2  12  17     3900.79     4469.94    282.91 o
  -1  12  17    10115.74    10899.33    415.59 o
   0  12  17     7393.77     8120.18    468.33 o
   1  12  17     1094.37      795.49    258.61 o
   2  12  17     1302.00     1784.33    302.08 o
   3  12  17      999.52     1388.79    382.45 o
   4  12  17      100.70      404.84    349.51 o
   5  12  17      202.64      280.50    354.25 o
  -5  13  17      235.54      605.54    426.12 o
  -4  13  17      378.35      874.67    448.55 o
  -3  13  17      753.20      490.71    290.98 o
  -2  13  17     2392.10     2889.73    322.00 o
  -1  13  17     3815.90     4162.25    324.12 o
   0  13  17       49.40      368.77    249.94 o
   1  13  17     1873.12     1554.99    294.54 o
   2  13  17      298.71      277.28    284.73 o
   3  13  17      334.68      345.27    325.03 o
   4  13  17     1471.97     1688.82    418.26 o
   5  13  17      139.68      283.15    380.61 o
  -5  14  17      159.06     -630.77    420.52 o
  -4  14  17     1601.85     1188.66    532.65 o
  -3  14  17        4.07      240.90    284.24 o
  -2  14  17     1006.68     1492.88    298.17 o
  -1  14  17     1979.56     2386.01    327.38 o
   0  14  17      439.65      414.53    264.06 o
   1  14  17     4057.11     4333.85    402.32 o
   2  14  17      832.14      737.37    305.38 o
   3  14  17      304.69      476.53    384.33 o
   4  14  17      609.93      660.65    406.02 o
  -4  15  17      804.90      -16.82    448.55 o
  -3  15  17     2971.89     3827.08    445.38 o
  -2  15  17     3599.06     3445.19    445.38 o
  -1  15  17      444.26      279.28    378.22 o
   0  15  17     4433.93     4537.10    416.89 o
   1  15  17      457.88      400.05    398.25 o
   2  15  17     3704.63     3703.16    495.54 o
   3  15  17     1564.10     1936.64    756.93 o
  -3  16  17     2175.99     2845.17    436.66 o
  -2  16  17     2659.21     2791.84    433.03 o
  -1  16  17     5273.73     5946.89    698.26 o
   0  16  17      210.36       84.15    279.54 o
   1  16  17     3575.55     3830.90    418.51 o
   2  16  17      487.33      641.32    524.24 o
   3  16  17      644.25     1102.79    415.78 o
  -2  17  17     1637.57     2045.16    585.92 o
  -1  17  17       34.08     -478.71    319.14 o
   0  17  17     3213.91     3267.12    415.37 o
   1  17  17       79.03     -511.34    340.89 o
  -8   0  18      341.55      372.46    262.13 o
  -7   0  18    10996.34    10311.06   1199.87 o
  -6   0  18       14.54     -367.85    266.33 o
  -5   0  18    40033.04    40209.71   1061.99 o
  -4   0  18     1252.24     1263.98    147.31 o
  -3   0  18    52496.97    52484.59   1260.05 o
  -2   0  18      772.10      803.58    161.58 o
  -1   0  18    19603.13    19319.63    552.17 o
   0   0  18      147.71      131.84    136.03 o
   1   0  18     1722.46     1771.12    204.64 o
   2   0  18       70.06     -159.14    150.68 o
   3   0  18    26430.99    26646.06    968.24 o
   4   0  18      793.14      659.79    280.86 o
   5   0  18    13662.65    12363.17    835.43 o
   6   0  18      300.64      207.45    358.84 o
   7   0  18     3030.93     3986.49    549.47 o
  -8   1  18       52.15      114.73    173.30 o
  -7   1  18       80.94       70.97    233.49 o
  -6   1  18      795.23      953.22    678.43 o
  -5   1  18       12.51      -80.62     97.93 o
  -4   1  18      332.60      510.92     87.22 o
  -3   1  18    25730.19    25530.42    476.09 o
  -2   1  18      126.17      292.97    108.71 o
  -1   1  18    96170.58    97172.33   1470.69 o
   0   1  18      518.25      391.22    103.97 o
   1   1  18    61245.45    60178.18   1014.61 o
   2   1  18     2566.86     2794.19    165.79 o
   3   1  18    23925.19    22914.82    612.46 o
   4   1  18      189.95      108.65    181.05 o
   5   1  18      526.56      585.64    255.15 o
   6   1  18      139.12       90.53    242.64 o
   7   1  18       62.91      367.84    228.35 o
  -8   2  18        1.11      136.35    232.41 o
  -7   2  18      764.26      960.49    267.01 o
  -6   2  18      606.67      572.82    245.66 o
  -5   2  18     5455.47     5351.13    281.42 o
  -4   2  18      896.94      869.67     85.26 o
  -3   2  18    10429.36    10137.58    277.60 o
  -2   2  18    13591.43    14374.77    581.33 o
  -1   2  18     5263.01     4974.27    214.13 o
   0   2  18       80.56       64.10    110.93 o
   1   2  18     2875.33     2597.47    194.58 o
   2   2  18      443.40      415.76    142.80 o
   3   2  18     8353.18     8207.80    434.63 o
   4   2  18       51.48      213.22    213.98 o
   5   2  18     2026.36     1678.38    294.87 o
   6   2  18      369.35      403.55    343.57 o
   7   2  18      300.13      432.48    404.57 o
  -8   3  18        3.57      -19.28    234.18 o
  -7   3  18     1094.07      848.37    265.68 o
  -6   3  18      620.51      649.35    338.07 o
  -5   3  18     1738.30     1541.96    140.49 o
  -4   3  18       55.38      130.19     83.64 o
  -3   3  18     1047.24      961.91    122.45 o
  -2   3  18     3856.82     3699.51    161.62 o
  -1   3  18      760.19      808.37    138.97 o
   0   3  18     6340.12     5984.85    267.39 o
   1   3  18      468.76      617.97    142.11 o
   2   3  18     5104.29     4434.56    328.53 o
   3   3  18      953.24      616.47    367.25 o
   4   3  18      440.62      386.78    233.51 o
   5   3  18      255.52      -99.14    194.09 o
   6   3  18        2.69      -23.26    214.22 o
   7   3  18       10.29     -115.85    270.76 o
  -8   4  18      420.62      171.32    256.01 o
  -7   4  18     5591.46     5552.98    424.73 o
  -6   4  18     1348.08     1241.20    278.27 o
  -5   4  18    13772.16    13761.10    646.85 o
  -4   4  18     1530.36     1554.83    104.74 o
  -3   4  18    17268.44    17212.69    344.17 o
  -2   4  18     8310.73     7963.80    230.00 o
  -1   4  18      120.53      156.97    103.43 o
   0   4  18     3612.96     3534.20    177.85 o
   1   4  18      257.77      388.89    124.99 o
   2   4  18     2444.11     2960.80    297.01 o
   3   4  18     5011.14     4855.58    333.78 o
   4   4  18     1263.47     1158.17    195.58 o
   5   4  18     6570.52     6628.19    399.61 o
   6   4  18     1220.05     1321.53    263.97 o
   7   4  18     1779.62     2116.50    434.53 o
  -8   5  18       63.49       19.58    257.11 o
  -7   5  18     1824.79     1966.65    323.53 o
  -6   5  18      509.35      621.16    254.28 o
  -5   5  18     2155.23     1794.82    222.33 o
  -4   5  18     2402.62     2369.99    132.69 o
  -3   5  18    25400.65    25326.28    562.76 o
  -2   5  18     4894.26     5128.69    225.21 o
  -1   5  18    70719.66    71344.67   1146.19 o
   0   5  18       29.91       31.81    107.19 o
   1   5  18    59839.97    61203.79   1034.12 o
   2   5  18     1559.63     1444.44    216.82 o
   3   5  18    15951.92    16189.52    504.18 o
   4   5  18      404.04      423.52    179.45 o
   5   5  18      214.89      161.48    273.30 o
   6   5  18        1.07     -306.37    284.97 o
   7   5  18      152.14      241.06    319.27 o
  -7   6  18     3621.16     3545.78    384.78 o
  -6   6  18       31.07      155.36    255.43 o
  -5   6  18    10409.10    10150.72    432.48 o
  -4   6  18     5148.75     4862.89    197.66 o
  -3   6  18    47670.61    47759.53    791.30 o
  -2   6  18     2415.65     2398.90    157.84 o
  -1   6  18     4167.27     4065.45    288.77 o
   0   6  18     5396.34     5087.31    206.00 o
   1   6  18     6280.16     5846.41    236.69 o
   2   6  18      606.29      568.35    173.10 o
   3   6  18    19830.16    20183.24    567.29 o
   4   6  18       81.37      203.48    176.19 o
   5   6  18     7897.56     6818.38   1306.40 o
   6   6  18       32.60       66.82    308.42 o
   7   6  18     1325.16     1098.95    594.33 o
  -7   7  18      362.53      225.38    280.47 o
  -6   7  18      280.62      320.05    263.51 o
  -5   7  18      109.21       28.61    289.28 o
  -4   7  18       41.11      -73.64    109.71 o
  -3   7  18      790.36      858.83    139.33 o
  -2   7  18     6990.96     6904.29    264.18 o
  -1   7  18    26433.99    26754.87    503.37 o
   0   7  18    32862.59    33763.54    592.44 o
   1   7  18    20668.39    20868.71    423.52 o
   2   7  18     2520.33     2510.76    236.63 o
   3   7  18     1563.54     1903.19    269.39 o
   4   7  18     1299.86      939.20    252.12 o
   5   7  18      248.81      124.84    304.05 o
   6   7  18      128.06       84.03    311.33 o
  -7   8  18       90.14      111.09    287.40 o
  -6   8  18     2204.16     1842.54    336.37 o
  -5   8  18      808.27      809.24    298.24 o
  -4   8  18    10018.78     9911.90    399.66 o
  -3   8  18     6690.34     6875.34    353.92 o
  -2   8  18     3779.71     4067.63    489.74 o
  -1   8  18      726.57      641.29    140.53 o
   0   8  18       37.04       -4.17    125.15 o
   1   8  18       78.91       -9.12    133.37 o
   2   8  18    14669.88    14684.64    557.18 o
   3   8  18       54.08      310.01    224.78 o
   4   8  18     8334.71     9432.26    880.28 o
   5   8  18      574.84      486.88    326.20 o
   6   8  18     2369.64     1810.69    406.02 o
  -7   9  18       10.44     -205.52    283.37 o
  -6   9  18      142.09      -95.59    448.07 o
  -5   9  18      192.31      456.00    339.79 o
  -4   9  18     1699.08     1638.35    208.84 o
  -3   9  18     5284.24     5033.60    370.48 o
  -2   9  18     6499.74     6790.21    304.53 o
  -1   9  18    11899.72    11864.09    389.41 o
   0   9  18    20489.37    21651.07    492.80 o
   1   9  18    12921.90    12984.57    601.30 o
   2   9  18     2611.84     2692.36    375.57 o
   3   9  18     4615.11     4200.07    361.83 o
   4   9  18     2258.98     2887.64    433.47 o
   5   9  18      364.68      -76.95    315.99 o
   6   9  18       27.41     -206.75    327.92 o
  -6  10  18     1259.31     1081.52    403.70 o
  -5  10  18     7785.47     7345.49    636.39 o
  -4  10  18     1106.22      902.75    239.60 o
  -3  10  18     7897.20     7936.95    414.73 o
  -2  10  18       68.92      190.13    159.06 o
  -1  10  18     7605.63     7827.21    483.31 o
   0  10  18      544.08      716.00    180.68 o
   1  10  18     1163.35     1189.45    184.76 o
   2  10  18      107.22      722.69    299.85 o
   3  10  18     5974.02     6048.16    420.87 o
   4  10  18      282.53      175.15    325.03 o
   5  10  18     3778.02     3303.67    472.77 o
   6  10  18      317.27      549.47    543.87 o
  -6  11  18      200.54      487.80    414.91 o
  -5  11  18      402.61      353.23    403.70 o
  -4  11  18       10.46      115.01    229.88 o
  -3  11  18     1124.27      722.78    245.69 o
  -2  11  18     2706.55     3213.38    245.67 o
  -1  11  18    15955.75    16889.79    484.98 o
   0  11  18     4746.62     4504.36    359.97 o
   1  11  18    12127.64    12717.68    819.66 o
   2  11  18     4740.17     4962.53    394.88 o
   3  11  18     3063.48     4131.40    474.97 o
   4  11  18      129.61      353.00    372.86 o
   5  11  18      103.59      536.05    386.87 o
  -5  12  18      819.45      728.89    465.37 o
  -4  12  18     6108.28     5831.16    712.07 o
  -3  12  18     2250.15     1890.25    277.02 o
  -2  12  18     8536.45     8297.54    458.84 o
  -1  12  18     2278.52     2379.70    240.02 o
   0  12  18       14.05     -330.12    220.08 o
   1  12  18      100.42      132.54    283.66 o
   2  12  18     2220.07     2473.98    324.28 o
   3  12  18      760.40      676.30    591.53 o
   4  12  18     2427.09     1866.51    421.89 o
   5  12  18      308.74      557.72    382.57 o
  -5  13  18      220.56       89.71    403.70 o
  -4  13  18     2913.79     2786.62    588.72 o
  -3  13  18      162.69      548.31    282.49 o
  -2  13  18    11616.96    11010.88    541.47 o
  -1  13  18       70.60      119.26    243.26 o
   0  13  18    17053.97    17388.93    766.97 o
   1  13  18       72.69      -87.53    249.72 o
   2  13  18    12174.71    12969.15   1083.78 o
   3  13  18       11.27     -111.50    312.53 o
   4  13  18     1052.20      956.57    391.96 o
  -5  14  18      123.02      100.92    465.37 o
  -4  14  18     4989.94     5685.38    751.32 o
  -3  14  18      527.02      254.91    350.43 o
  -2  14  18     2955.23     3047.50    438.06 o
  -1  14  18      249.85      360.96    262.33 o
   0  14  18        4.94       -2.82    248.60 o
   1  14  18      103.47       -7.25    270.48 o
   2  14  18     1217.35     2209.08    524.24 o
   3  14  18      148.37      651.47    373.39 o
   4  14  18     1824.57     1795.76    449.66 o
  -4  15  18     1637.35     1682.06    588.72 o
  -3  15  18      105.29      450.59    331.27 o
  -2  15  18     1638.31     1312.88    368.46 o
  -1  15  18      269.88      405.30    280.63 o
   0  15  18     2454.41     2586.06    368.43 o
   1  15  18      922.31      840.85    330.35 o
   2  15  18     2015.04     1647.03    431.28 o
   3  15  18      114.55     -112.88    358.00 o
  -3  16  18       22.39      -11.15    327.28 o
  -2  16  18      102.08     -496.26    333.59 o
  -1  16  18       26.39      264.67    294.35 o
   0  16  18      238.38      397.30    298.74 o
   1  16  18        0.76     -223.63    279.95 o
   2  16  18       23.93     -230.97    366.72 o
  -2  17  18     2709.63     3596.05    498.79 o
  -1  17  18      437.54     -325.29    348.28 o
   0  17  18     2888.72     2898.14    412.29 o
   1  17  18      208.69        1.59    470.98 o
  -8   1  19      308.19      442.68    194.95 o
  -7   1  19      132.83      202.53    268.11 o
  -6   1  19     2932.99     2739.96    508.06 o
  -5   1  19      932.45      449.55    136.84 o
  -4   1  19     2475.14     2643.86    136.93 o
  -3   1  19     8436.86     8674.55    258.37 o
  -2   1  19     3297.02     3170.42    181.16 o
  -1   1  19    11930.94    13007.20    338.21 o
   0   1  19     5986.35     6629.46    239.58 o
   1   1  19     4157.95     4312.64    199.37 o
   2   1  19       79.47       64.12    130.92 o
   3   1  19     3567.17     3313.85    219.68 o
   4   1  19     2505.05     1856.52    209.00 o
   5   1  19      176.70      305.07    240.97 o
   6   1  19     1573.82     1422.22    454.16 o
   7   1  19       74.96      246.45    234.33 o
  -8   2  19     1737.74     1259.79    310.98 o
  -7   2  19     3918.98     3465.89    357.29 o
  -6   2  19      254.12      -71.72    226.94 o
  -5   2  19    12697.35    11671.81    364.97 o
  -4   2  19     2474.61     2206.68    113.09 o
  -3   2  19    10930.33    11060.42    294.26 o
  -2   2  19     4034.31     4069.10    254.93 o
  -1   2  19       55.74      -82.65    108.97 o
   0   2  19    27452.78    28900.41    588.91 o
   1   2  19      871.41      746.38    151.71 o
   2   2  19    26642.04    27824.91    828.95 o
   3   2  19     2415.05     2979.22    303.94 o
   4   2  19     7076.67     5905.49    436.06 o
   5   2  19     5085.11     5244.31    434.12 o
   6   2  19        9.74      -16.41    219.52 o
   7   2  19     1169.61     1290.74    279.23 o
  -8   3  19     1243.85     1910.63    631.39 o
  -7   3  19      389.08      -83.49    268.42 o
  -6   3  19    11140.77     9883.13    530.40 o
  -5   3  19     1054.26      603.33    174.35 o
  -4   3  19    15050.83    15071.95    277.73 o
  -3   3  19    13962.18    14506.23    312.26 o
  -2   3  19    14558.82    14487.76    312.98 o
  -1   3  19    34695.38    34449.40    646.76 o
   0   3  19     2502.17     2386.11    179.52 o
   1   3  19    14248.98    14853.96    426.56 o
   2   3  19     7893.32     7256.15    412.86 o
   3   3  19    14844.18    15974.42    631.51 o
   4   3  19    12268.52    12284.12    601.65 o
   5   3  19      775.42      761.35    240.09 o
   6   3  19     4638.56     4250.08    357.88 o
   7   3  19      123.30      249.09    316.47 o
  -8   4  19      276.96     -201.89    259.60 o
  -7   4  19      811.90      374.60    260.41 o
  -6   4  19      179.09       -7.35    370.95 o
  -5   4  19     2234.86     1570.15    262.90 o
  -4   4  19     7490.66     7486.15    245.11 o
  -3   4  19     7497.31     7853.32    256.51 o
  -2   4  19    23921.60    23904.57    436.13 o
  -1   4  19     3274.68     3043.68    183.76 o
   0   4  19    57475.29    59230.68    939.98 o
   1   4  19      239.49      -18.78    128.03 o
   2   4  19    12292.56    13266.94    465.46 o
   3   4  19      453.30      179.47    217.70 o
   4   4  19     1411.25      968.84    197.96 o
   5   4  19     2963.23     3205.75    320.29 o
   6   4  19      223.67      332.48    240.48 o
   7   4  19      657.48     1203.01    353.49 o
  -7   5  19      234.11      211.96    290.48 o
  -6   5  19      784.22      574.74    281.48 o
  -5   5  19     1370.68     1385.91    275.83 o
  -4   5  19      691.87      535.13     99.37 o
  -3   5  19     3510.64     3505.41    166.78 o
  -2   5  19       44.91      100.66    114.87 o
  -1   5  19      284.54      340.44    139.29 o
   0   5  19     6209.93     5893.31    230.64 o
   1   5  19     1639.20     1685.82    174.54 o
   2   5  19    10245.92    10496.24    525.23 o
   3   5  19     7529.94     6799.19    346.51 o
   4   5  19     1402.74     1193.29    206.68 o
   5   5  19      903.40      780.60    253.77 o
   6   5  19       17.75      269.24    313.68 o
  -7   6  19      579.73      268.76    424.31 o
  -6   6  19      958.89      610.81    279.39 o
  -5   6  19     1565.67     1458.95    293.69 o
  -4   6  19       17.45     -154.13    108.15 o
  -3   6  19      104.94      217.36    111.43 o
  -2   6  19     1805.20     1676.21    148.53 o
  -1   6  19     6069.28     6073.30    230.80 o
   0   6  19     3941.72     3710.10    189.27 o
   1   6  19    11330.79    11086.26    306.02 o
   2   6  19    15037.91    15673.26    752.41 o
   3   6  19     8141.30     8362.74    385.37 o
   4   6  19     4622.79     5032.06    315.09 o
   5   6  19     1898.52     1879.30    372.86 o
   6   6  19     1225.18     1705.68    385.32 o
  -7   7  19      121.07     -138.98    409.96 o
  -6   7  19     4626.85     4094.43    411.53 o
  -5   7  19     2504.82     2002.34    485.17 o
  -4   7  19    13175.73    13326.36    498.09 o
  -3   7  19     8413.95     8455.16    346.94 o
  -2   7  19    15778.69    15747.00    470.56 o
  -1   7  19    15888.52    16352.71    374.61 o
   0   7  19     2526.61     2563.09    172.53 o
   1   7  19    14121.07    13763.38    416.74 o
   2   7  19      676.73      812.04    206.63 o
   3   7  19      741.67      743.07    315.15 o
   4   7  19     2991.24     1961.17    383.59 o
   5   7  19      108.19      223.49    312.53 o
   6   7  19     1886.48     1677.04    393.75 o
  -7   8  19      695.56      409.14    316.39 o
  -6   8  19      817.48      804.03    302.20 o
  -5   8  19      984.83      848.52    295.16 o
  -4   8  19     2022.88     1520.81    186.87 o
  -3   8  19     4437.52     4285.02    227.46 o
  -2   8  19    19837.13    19275.84    582.57 o
  -1   8  19     3684.60     3473.10    212.52 o
   0   8  19    31247.20    32850.76    646.88 o
   1   8  19      172.86      346.67    154.27 o
   2   8  19    10931.46    10777.73    500.58 o
   3   8  19     5278.19     5552.44    397.22 o
   4   8  19      639.98     1055.07    339.86 o
   5   8  19     3843.50     4163.92    555.08 o
   6   8  19       12.60       -2.80    329.07 o
  -7   9  19      453.23       34.27    507.80 o
  -6   9  19     1441.50     1021.54    324.54 o
  -5   9  19      981.25      642.17    292.76 o
  -4   9  19     2387.94     1822.69    428.93 o
  -3   9  19     2382.45     2584.12    217.11 o
  -2   9  19     2792.06     2411.68    216.12 o
  -1   9  19     1924.99     1888.73    184.80 o
   0   9  19     4314.35     4347.33    366.93 o
   1   9  19     8990.66     9319.33    383.90 o
   2   9  19     9600.94     9442.23    492.92 o
   3   9  19     5331.87     5404.46    563.12 o
   4   9  19     2180.88     1781.86    398.43 o
   5   9  19      962.25      749.20    366.33 o
   6   9  19      316.14      313.99    538.26 o
  -6  10  19      389.23      567.57    341.26 o
  -5  10  19       29.04      -84.10    375.66 o
  -4  10  19     2102.96     1977.55    271.50 o
  -3  10  19     5456.84     4874.70    497.45 o
  -2  10  19     2028.41     1891.16    210.60 o
  -1  10  19    10826.43    10352.05    396.11 o
   0  10  19     1856.61     1851.32    219.73 o
   1  10  19    10435.93    10484.74    419.56 o
   2  10  19      581.19      724.71    264.11 o
   3  10  19     2738.36     2631.76    331.45 o
   4  10  19     1877.89     1772.89    413.95 o
   5  10  19        1.19     -489.95    326.63 o
  -6  11  19       44.11      -78.50    403.70 o
  -5  11  19     3188.22     2982.86    560.69 o
  -4  11  19     5143.81     5001.34    661.61 o
  -3  11  19     6487.12     6255.90    413.97 o
  -2  11  19     3544.32     3767.92    343.14 o
  -1  11  19     2302.89     2041.53    226.48 o
   0  11  19     4317.55     3578.69    348.11 o
   1  11  19      387.73      584.14    180.55 o
   2  11  19     1476.20     1246.01    292.26 o
   3  11  19     1551.86     1972.20    402.40 o
   4  11  19      111.64      -89.55    485.00 o
   5  11  19     2353.70     2818.11    782.16 o
  -5  12  19       49.22      -11.21    420.52 o
  -4  12  19     1906.13     2825.87    555.08 o
  -3  12  19      179.20      345.50    266.73 o
  -2  12  19     1367.25     1382.28    270.03 o
  -1  12  19      139.09      180.68    209.83 o
   0  12  19     2742.40     3730.49    361.36 o
   1  12  19     5447.64     5138.07    408.58 o
   2  12  19      880.59      316.54    268.57 o
   3  12  19     5097.95     5133.65    545.13 o
   4  12  19      578.28      662.24    374.52 o
   5  12  19      653.82      695.25    560.69 o
  -5  13  19        2.26      -16.82    454.16 o
  -4  13  19     3977.06     4221.98    650.40 o
  -3  13  19       18.94     -274.12    251.42 o
  -2  13  19     1097.42     1092.38    276.83 o
  -1  13  19     1147.62      531.86    272.39 o
   0  13  19       24.88      -54.28    249.83 o
   1  13  19     3751.58     4378.97    411.40 o
   2  13  19      535.62      628.19    298.88 o
   3  13  19      317.27      574.71    376.64 o
   4  13  19       23.25      -20.44    358.65 o
  -4  14  19      806.94     1272.76    560.69 o
  -3  14  19     1034.10     1112.83    341.55 o
  -2  14  19     2851.88     3899.87    443.56 o
  -1  14  19     6081.22     6297.90    450.32 o
   0  14  19     1404.52     1110.53    305.55 o
   1  14  19      695.70     1019.40    301.71 o
   2  14  19        1.35      246.36    354.02 o
   3  14  19        8.59     -420.29    338.13 o
  -4  15  19      227.17      252.31    487.80 o
  -3  15  19     2501.24     2341.80    404.16 o
  -2  15  19     3304.49     3370.59    453.63 o
  -1  15  19      290.20      -62.96    267.39 o
   0  15  19     2033.32     1909.78    346.50 o
   1  15  19      341.80      764.41    312.74 o
   2  15  19     1606.86     1739.07    448.41 o
   3  15  19     1424.42     2304.15    484.69 o
  -3  16  19     1860.24     1424.15    611.15 o
  -2  16  19      121.30     -189.46    350.43 o
  -1  16  19     4601.85     5144.84    556.32 o
   0  16  19       32.38      -63.10    300.99 o
   1  16  19     3847.19     3841.08    796.18 o
   2  16  19      652.05      772.81    413.61 o
  -8   0  20     1755.54     1557.28    431.73 o
  -7   0  20      217.44      437.34    622.36 o
  -6   0  20      421.83      358.84    571.90 o
  -5   0  20      205.21       19.36    144.32 o
  -4   0  20     5986.88     5856.01    391.69 o
  -3   0  20       90.65      257.71    184.89 o
  -2   0  20    24191.15    24290.87    675.21 o
  -1   0  20       11.73      -36.33    141.01 o
   0   0  20    67966.54    72565.74   1715.76 o
   1   0  20       60.34       95.86    157.18 o
   2   0  20    23215.88    23998.31    900.07 o
   3   0  20      164.59      279.75    224.32 o
   4   0  20    12673.59    11875.38    863.46 o
   5   0  20       54.61      -84.10    347.63 o
   6   0  20        9.88      246.70    375.66 o
  -8   1  20     1369.66     1096.60    314.81 o
  -7   1  20       83.35      141.78    248.07 o
  -6   1  20     9882.27     8601.72    768.87 o
  -5   1  20     1094.98      679.27    199.52 o
  -4   1  20    28221.19    28203.12    474.55 o
  -3   1  20     1805.40     2141.99    157.60 o
  -2   1  20     7896.17     7542.47    290.95 o
  -1   1  20     1623.15     1359.11    149.91 o
   0   1  20     4973.56     4806.44    214.13 o
   1   1  20      550.66      512.94    122.92 o
   2   1  20     8133.49     8539.29    357.21 o
   3   1  20       21.01      149.35    140.40 o
   4   1  20     8853.51     9110.02    474.93 o
   5   1  20       23.10     -131.97    243.22 o
   6   1  20     3717.36     3705.09    720.48 o
   7   1  20       10.58        5.61    454.16 o
  -8   2  20       81.89     -111.29    255.36 o
  -7   2  20      523.08      131.54    257.07 o
  -6   2  20       28.89      -81.00    234.78 o
  -5   2  20       32.55       19.55    356.82 o
  -4   2  20     1321.53     1402.59    108.61 o
  -3   2  20      670.27      668.11    128.68 o
  -2   2  20    10976.55    11497.76    349.08 o
  -1   2  20      937.18      723.62    136.72 o
   0   2  20    36647.19    37920.29    726.86 o
   1   2  20     2995.30     3020.28    215.37 o
   2   2  20     3204.80     2445.42    274.07 o
   3   2  20      344.92      525.95    228.45 o
   4   2  20     2412.35     2155.90    303.42 o
   5   2  20      115.04     -178.97    247.77 o
   6   2  20       22.88      144.49    237.09 o
   7   2  20        0.10     -112.14    487.80 o
  -7   3  20       84.55      191.40    364.57 o
  -6   3  20     1161.59     1439.21    308.46 o
  -5   3  20       59.23     -516.86    344.57 o
  -4   3  20       62.09       44.24     83.69 o
  -3   3  20     8669.97     8857.30    252.76 o
  -2   3  20      348.06      504.56    124.78 o
  -1   3  20     1948.08     1914.97    169.72 o
   0   3  20       51.32      -53.31    127.44 o
   1   3  20       38.49       77.57    139.40 o
   2   3  20     1587.94     1602.68    258.75 o
   3   3  20     2354.54     2062.46    293.17 o
   4   3  20      167.13      353.23    280.34 o
   5   3  20      690.87      377.03    234.82 o
   6   3  20      932.65      829.52    266.04 o
  -7   4  20      110.72     -181.03    257.86 o
  -6   4  20      361.23      434.74    267.96 o
  -5   4  20      460.45      226.17    240.06 o
  -4   4  20     5341.35     5152.55    214.83 o
  -3   4  20      290.56      338.90    110.57 o
  -2   4  20    13249.00    14502.61    356.15 o
  -1   4  20     5566.69     5235.75    229.84 o
   0   4  20    12370.49    12323.96    390.11 o
   1   4  20    10649.28    10729.29    338.36 o
   2   4  20    23464.59    23504.23    664.15 o
   3   4  20      186.72      -43.80    193.83 o
   4   4  20     1849.33     2108.11    237.80 o
   5   4  20        3.11      234.69    233.22 o
   6   4  20      100.43      -44.76    239.19 o
  -7   5  20      382.05       43.41    271.88 o
  -6   5  20    12329.19    10942.19    627.16 o
  -5   5  20       17.96      -53.53    252.37 o
  -4   5  20    21251.70    21047.19    482.85 o
  -3   5  20       14.94       62.07    111.99 o
  -2   5  20    17790.92    18618.75    486.80 o
  -1   5  20     1648.17     1503.85    157.31 o
   0   5  20      525.87      238.17    134.23 o
   1   5  20     1373.89     1108.22    189.47 o
   2   5  20     9441.79     8425.67    408.90 o
   3   5  20      548.02      584.81    189.80 o
   4   5  20    10043.14     9005.24    473.49 o
   5   5  20      313.75      798.77    257.24 o
   6   5  20     6435.70     7473.72   1213.89 o
  -7   6  20       44.01     -463.30    380.12 o
  -6   6  20      911.37      529.99    282.81 o
  -5   6  20     4169.82     4594.21    428.69 o
  -4   6  20     5825.40     5483.29    226.82 o
  -3   6  20      905.72      966.77    137.42 o
  -2   6  20    30601.09    31293.63    620.93 o
  -1   6  20     4691.48     4878.24    216.65 o
   0   6  20    46338.99    48730.71    795.75 o
   1   6  20     3405.77     3527.77    263.54 o
   2   6  20    22273.95    23013.70    626.90 o
   3   6  20     1181.44     1495.53    239.11 o
   4   6  20      461.54      259.88    231.72 o
   5   6  20      101.39      113.69    487.80 o
   6   6  20       43.21     -405.30    361.64 o
  -7   7  20      293.31      183.94    295.47 o
  -6   7  20     1557.36     1865.49    353.11 o
  -5   7  20     2963.94     2763.05    360.69 o
  -4   7  20     5315.23     4674.53    288.35 o
  -3   7  20    16290.85    16161.28    399.28 o
  -2   7  20    10978.07    11353.15    383.64 o
  -1   7  20    15522.40    15816.41    387.79 o
   0   7  20      556.38      419.84    134.90 o
   1   7  20      212.80       33.53    174.51 o
   2   7  20     3198.46     3460.09    280.91 o
   3   7  20     5299.17     5576.52    343.50 o
   4   7  20      148.48      221.83    308.94 o
   5   7  20      966.23     1153.23    360.52 o
   6   7  20      342.37      524.96    653.20 o
  -7   8  20       15.70     -112.58    656.01 o
  -6   8  20      994.14     1380.87    337.33 o
  -5   8  20       69.11     -379.36    413.20 o
  -4   8  20      686.56      724.15    186.79 o
  -3   8  20     6156.84     6477.33    280.00 o
  -2   8  20     1070.69     1140.52    169.65 o
  -1   8  20    39175.60    38386.90    730.27 o
   0   8  20      158.05      221.21    142.71 o
   1   8  20    24624.42    23979.26    640.71 o
   2   8  20     1195.83     1066.89    252.33 o
   3   8  20     5629.92     5524.75    439.22 o
   4   8  20     1946.34     1730.91    390.50 o
   5   8  20       17.93     -112.58    321.65 o
   6   8  20       57.41     -336.41    532.65 o
  -6   9  20     1638.17     1432.12    391.94 o
  -5   9  20     5072.51     4618.21    451.47 o
  -4   9  20     4027.17     3681.11    291.36 o
  -3   9  20     4543.26     4527.65    296.48 o
  -2   9  20       38.98       -3.86    140.99 o
  -1   9  20      675.94      516.44    155.11 o
   0   9  20       21.88      -60.68    167.60 o
   1   9  20     1670.84     1605.37    193.86 o
   2   9  20     3742.21     3700.14    354.64 o
   3   9  20     4669.81     4442.57    473.57 o
   4   9  20     6646.85     6835.20    597.68 o
   5   9  20     1698.92     1325.91    410.33 o
  -6  10  20       92.50      -14.88    297.45 o
  -5  10  20      429.50      823.98    321.23 o
  -4  10  20      124.88      117.74    392.48 o
  -3  10  20     4080.51     3448.84    303.76 o
  -2  10  20     9170.60     9942.93    385.49 o
  -1  10  20     3331.59     3241.07    226.01 o
   0  10  20    15318.62    14714.62    567.31 o
   1  10  20      307.82      121.37    159.09 o
   2  10  20     5228.16     5236.76    407.85 o
   3  10  20      467.69      389.23    384.07 o
   4  10  20      739.53      977.30    574.71 o
   5  10  20       72.42       30.79    375.66 o
  -6  11  20      685.90      106.53    543.87 o
  -5  11  20       45.50     -145.78    414.91 o
  -4  11  20     5053.50     4715.39    656.01 o
  -3  11  20     2465.33     3054.91    372.86 o
  -2  11  20     2571.71     2788.68    325.59 o
  -1  11  20     1511.30     1464.26    216.04 o
   0  11  20      371.07      427.93    247.64 o
   1  11  20       17.56     -187.99    233.49 o
   2  11  20     3747.60     3294.98    374.88 o
   3  11  20      425.88      927.94    356.82 o
   4  11  20     2466.88     2534.31    633.58 o
   5  11  20      245.39      122.47    420.52 o
  -5  12  20       98.38       44.86    431.73 o
  -4  12  20       89.48      269.13    426.12 o
  -3  12  20     1529.28     1793.40    762.54 o
  -2  12  20      765.25      770.69    258.37 o
  -1  12  20     8821.80    10287.09    543.30 o
   0  12  20     4086.60     4142.05    381.91 o
   1  12  20     9035.70     8712.20    538.08 o
   2  12  20     1216.78     1507.68    318.22 o
   3  12  20     1674.56     2145.86    437.76 o
   4  12  20      617.29      382.32    377.86 o
  -5  13  20     3339.41     2539.92    611.15 o
  -4  13  20       68.13      -33.64    437.34 o
  -3  13  20     6721.36     6819.33   1017.65 o
  -2  13  20       28.98     -125.07    237.69 o
  -1  13  20      498.79      311.06    339.01 o
   0  13  20     1359.30     1838.99    344.94 o
   1  13  20      738.05     1020.01    305.41 o
   2  13  20       44.19      -34.66    336.72 o
   3  13  20     3066.45     3518.98    543.87 o
   4  13  20       16.08      180.91    400.89 o
  -4  14  20       21.51       72.89    482.19 o
  -3  14  20     3604.31     3952.15    453.29 o
  -2  14  20      546.69      483.95    392.48 o
  -1  14  20     6395.10     6504.20    464.72 o
   0  14  20      335.57      200.42    294.37 o
   1  14  20     5018.69     4384.03    424.33 o
   2  14  20      141.18      -98.29    431.73 o
   3  14  20     2320.07     2153.04    684.04 o
  -3  15  20     1126.83     1984.84    605.54 o
  -2  15  20      424.45     1033.12    373.89 o
  -1  15  20       30.78       68.09    277.32 o
   0  15  20      219.78      -11.20    282.62 o
   1  15  20       18.20     -427.25    284.83 o
   2  15  20      168.05      206.77    390.38 o
  -2  16  20       13.64       52.32    588.72 o
  -1  16  20       12.17     -639.18    740.11 o
   0  16  20       81.09       -7.98    305.09 o
   1  16  20       10.37     -125.71    387.13 o
  -7   1  21      349.94       49.53    274.00 o
  -6   1  21     1878.71     1752.74    511.40 o
  -5   1  21        1.36     -302.05    369.92 o
  -4   1  21     5824.09     6120.93    209.37 o
  -3   1  21     2210.17     2091.74    164.53 o
  -2   1  21     1210.37      956.72    175.52 o
  -1   1  21     4525.17     4657.85    227.68 o
   0   1  21       60.50      -91.68    109.08 o
   1   1  21     8727.16     9514.44    319.70 o
   2   1  21      220.99      358.20    147.67 o
   3   1  21     5583.67     5252.67    280.05 o
   4   1  21      969.65      651.65    282.46 o
   5   1  21      303.44      462.99    279.49 o
   6   1  21      987.96      736.77    318.69 o
  -7   2  21     4183.77     3617.81    395.96 o
  -6   2  21      231.49      289.22    423.74 o
  -5   2  21    11285.83    10877.34    816.56 o
  -4   2  21     4493.27     4586.50    164.84 o
  -3   2  21    14244.10    14139.07    359.43 o
  -2   2  21    14779.66    14361.81    406.19 o
  -1   2  21     4530.65     4538.25    227.66 o
   0   2  21    12812.56    13611.25    387.56 o
   1   2  21      952.26     1019.73    173.92 o
   2   2  21     7032.69     6270.94    393.01 o
   3   2  21     5765.24     5373.01    384.80 o
   4   2  21     1642.70     1718.69    329.00 o
   5   2  21     5806.12     7267.01    658.81 o
   6   2  21       23.18     -288.88    226.96 o
  -7   3  21      483.01      635.15    296.00 o
  -6   3  21     3398.00     3298.52    375.71 o
  -5   3  21      284.65      119.35    390.24 o
  -4   3  21    12318.79    12221.06    270.62 o
  -3   3  21    11662.55    11703.77    292.85 o
  -2   3  21     1705.48     1523.89    181.94 o
  -1   3  21    18090.90    18665.21    490.47 o
   0   3  21       34.98      -30.67    133.61 o
   1   3  21    27495.53    28201.28   1014.64 o
   2   3  21     2905.62     2663.13    307.78 o
   3   3  21    13627.13    13546.80    595.12 o
   4   3  21     4123.29     4279.86    414.18 o
   5   3  21      397.62      463.73    257.32 o
   6   3  21     2860.43     3377.90    468.43 o
  -7   4  21     3252.54     2809.36    387.14 o
  -6   4  21      540.60      343.88    284.52 o
  -5   4  21     6492.70     5904.09    603.96 o
  -4   4  21     1792.38     1612.27    138.20 o
  -3   4  21     7263.50     6817.97    258.60 o
  -2   4  21     2907.19     3203.86    191.69 o
  -1   4  21       39.59       -6.03    123.77 o
   0   4  21     6907.52     6785.58    274.13 o
   1   4  21      327.42      470.06    191.22 o
   2   4  21     6339.63     5946.68    348.98 o
   3   4  21     4904.33     4374.72    319.87 o
   4   4  21     1439.14     1157.84    267.39 o
   5   4  21     1841.54     1945.27    295.86 o
   6   4  21      146.21      251.72    255.99 o
  -7   5  21      404.59      435.28    298.76 o
  -6   5  21       19.99      123.22    267.62 o
  -5   5  21     1145.89      893.61    278.14 o
  -4   5  21     2011.82     1997.38    167.64 o
  -3   5  21     6024.33     5514.59    220.78 o
  -2   5  21     1432.18     1925.79    169.03 o
  -1   5  21     1422.90     1283.58    162.15 o
   0   5  21     6716.54     7008.17    443.40 o
   1   5  21       11.10       72.33    187.37 o
   2   5  21     1671.03     1753.81    290.47 o
   3   5  21     1006.12      701.48    204.51 o
   4   5  21      327.85      195.05    231.23 o
   5   5  21      875.82      684.92    259.96 o
   6   5  21        0.84     -396.44    303.12 o
  -7   6  21      271.26     -164.65    386.38 o
  -6   6  21     2805.03     2714.40    474.60 o
  -5   6  21     3309.17     3593.51    548.56 o
  -4   6  21     4668.63     4230.93    247.49 o
  -3   6  21     7385.85     7365.28    318.21 o
  -2   6  21    16721.67    17619.77    401.20 o
  -1   6  21    14095.82    14459.29    407.72 o
   0   6  21     5566.46     5829.82    259.56 o
   1   6  21     4703.76     4350.41    292.36 o
   2   6  21      255.36      215.87    186.56 o
   3   6  21      118.66     -277.53    185.02 o
   4   6  21      276.18       58.60    233.00 o
   5   6  21      500.23      589.25    336.93 o
   6   6  21      720.64      257.25    350.72 o
  -7   7  21     1634.69      589.29    756.93 o
  -6   7  21     1412.07      867.07    310.64 o
  -5   7  21      334.79      233.57    333.48 o
  -4   7  21      471.90      363.86    206.37 o
  -3   7  21     1184.58      882.80    164.02 o
  -2   7  21      356.01      299.91    132.92 o
  -1   7  21    15365.14    16317.74    393.81 o
   0   7  21     5905.96     5809.22    243.41 o
   1   7  21    14656.40    13970.79    483.66 o
   2   7  21     9219.89     9570.31    428.90 o
   3   7  21     8237.30     8304.97    409.91 o
   4   7  21     4752.42     5310.06    521.34 o
   5   7  21     1322.41     1218.38    374.52 o
   6   7  21     1124.00     1048.49    571.90 o
  -6   8  21        2.08     -267.68    279.91 o
  -5   8  21     7698.44     7438.80    535.77 o
  -4   8  21      413.19      259.94    283.29 o
  -3   8  21    11615.50    11795.24    449.25 o
  -2   8  21     5780.83     6001.49    390.75 o
  -1   8  21     1332.67     1415.33    177.96 o
   0   8  21     5013.87     4673.67    294.53 o
   1   8  21      945.58     1057.53    255.78 o
   2   8  21     3689.98     3923.54    353.63 o
   3   8  21     3402.51     3684.14    383.35 o
   4   8  21       62.39       25.23    313.21 o
   5   8  21     1230.34      722.05    358.39 o
  -6   9  21      613.31       72.19    449.16 o
  -5   9  21     1029.27      395.83    299.81 o
  -4   9  21     3107.09     3251.03    428.15 o
  -3   9  21     6197.33     6308.29    344.09 o
  -2   9  21     5898.19     6588.06    309.67 o
  -1   9  21    12590.27    12335.61    385.51 o
   0   9  21     8033.77     9466.92    519.56 o
   1   9  21     2196.34     1590.62    288.72 o
   2   9  21      109.73     -295.64    240.21 o
   3   9  21      135.96      143.94    325.63 o
   4   9  21       20.13       12.85    325.20 o
   5   9  21      130.82      408.28    358.39 o
  -6  10  21     2625.12     2714.40    428.74 o
  -5  10  21        5.07     -347.21    288.00 o
  -4  10  21     4930.31     4693.65   1051.29 o
  -3  10  21      461.03      607.42    206.53 o
  -2  10  21     2107.48     1780.40    237.20 o
  -1  10  21     4691.61     4960.35    268.09 o
   0  10  21       12.18      296.59    188.82 o
   1  10  21     3146.72     3129.59    337.55 o
   2  10  21     3536.19     3371.18    364.53 o
   3  10  21     2622.76     2758.78    518.64 o
   4  10  21     1847.65     1358.04    499.01 o
   5  10  21       34.61      -22.25    622.36 o
  -5  11  21     1949.88     1417.51    437.34 o
  -4  11  21      810.47      570.66    332.75 o
  -3  11  21      494.66      141.43    260.00 o
  -2  11  21     3200.08     3160.18    333.53 o
  -1  11  21      284.27       56.14    186.53 o
   0  11  21    13744.10    15153.46    536.89 o
   1  11  21     1999.44     2413.71    328.99 o
   2  11  21     6656.21     6643.52    460.36 o
   3  11  21      918.20      728.00    371.10 o
   4  11  21     2272.88     2457.05    698.06 o
  -5  12  21     1513.52      756.93    493.41 o
  -4  12  21      698.72      813.00    487.80 o
  -3  12  21     4121.96     3476.58    417.71 o
  -2  12  21     1021.35      981.27    375.34 o
  -1  12  21     2319.65     2188.78    317.81 o
   0  12  21     2666.47     2667.55    334.35 o
   1  12  21      263.61      181.64    266.35 o
   2  12  21        9.42      -91.44    326.20 o
   3  12  21        1.96     -307.07    338.13 o
   4  12  21     1354.40     1920.60    455.11 o
  -4  13  21      151.22      117.74    465.37 o
  -3  13  21      326.29      520.37    451.35 o
  -2  13  21     1180.46      993.20    327.92 o
  -1  13  21     3087.18     3318.14    368.25 o
   0  13  21       14.12      -77.52    254.13 o
   1  13  21     1522.54     1577.97    394.57 o
   2  13  21     1067.68      760.18    375.64 o
   3  13  21       76.14      164.82    374.27 o
  -4  14  21      363.42      280.34    515.83 o
  -3  14  21      558.96      -78.50    459.76 o
  -2  14  21       77.09       -8.90    307.24 o
  -1  14  21        9.57     -150.00    261.00 o
   0  14  21     1890.25     2255.01    359.92 o
   1  14  21     1019.03     1004.67    321.08 o
   2  14  21     2322.33     3060.78    484.20 o
   3  14  21       49.21       64.93    368.14 o
  -3  15  21      631.90      308.38    560.69 o
  -2  15  21     3010.56     2703.36    446.01 o
  -1  15  21      274.83      -68.87    336.72 o
   0  15  21     3843.67     4304.84    442.58 o
   1  15  21        1.20       16.67    370.68 o
   2  15  21     2204.51     1765.84    475.56 o
  -7   0  22     6142.36     3795.86    930.74 o
  -6   0  22        8.89      -61.68    599.94 o
  -5   0  22    21318.15    23240.53   1811.02 o
  -4   0  22      378.39      508.64    165.09 o
  -3   0  22    32117.35    32474.37    957.16 o
  -2   0  22     6062.27     6311.53    404.87 o
  -1   0  22     7496.70     7216.45    374.47 o
   0   0  22      751.13     1030.59    209.46 o
   1   0  22     3097.15     2840.27    326.50 o
   2   0  22      910.35      902.71    242.22 o
   3   0  22    15042.76    14653.95    681.78 o
   4   0  22     2003.18     1687.67    465.37 o
   5   0  22    10524.94    10961.45    908.31 o
   6   0  22       30.06     -168.21    392.48 o
  -7   1  22      203.80       17.59    277.11 o
  -6   1  22     1822.00     1703.72    514.83 o
  -5   1  22      421.67      391.71    431.84 o
  -4   1  22      157.70      416.07    130.31 o
  -3   1  22    12079.14    12214.89    338.09 o
  -2   1  22      275.30      -78.17    146.70 o
  -1   1  22    44425.66    44654.11    804.43 o
   0   1  22      138.81      183.99    127.54 o
   1   1  22    24109.86    24648.33    673.23 o
   2   1  22      418.36      534.08    157.39 o
   3   1  22    14068.25    13363.19    511.47 o
   4   1  22      181.73      201.85    267.06 o
   5   1  22      274.30      421.20    328.00 o
   6   1  22      306.09      422.64    487.80 o
  -7   2  22     1119.21      861.96    310.84 o
  -6   2  22      116.51       25.92    415.73 o
  -5   2  22     3243.34     2949.92    636.38 o
  -4   2  22      164.51      143.28    108.60 o
  -3   2  22     2797.42     2959.44    194.63 o
  -2   2  22     2589.56     3094.44    224.41 o
  -1   2  22     2256.40     2415.72    213.72 o
   0   2  22      844.09      876.09    165.58 o
   1   2  22       77.94      -39.15    193.86 o
   2   2  22      376.52     1045.14    246.70 o
   3   2  22     1152.49     1137.27    406.82 o
   4   2  22       42.42     -210.35    248.27 o
   5   2  22      459.73      460.51    298.84 o
   6   2  22      181.78      294.10    262.28 o
  -7   3  22      268.54      -60.66    280.91 o
  -6   3  22       92.57      -42.75    260.95 o
  -5   3  22      844.45      869.31    459.19 o
  -4   3  22     1060.16      919.53    144.95 o
  -3   3  22     1112.54     1308.84    149.93 o
  -2   3  22     1792.65     1775.30    195.96 o
  -1   3  22     3296.61     3137.14    231.77 o
   0   3  22     3114.51     2852.01    215.71 o
   1   3  22     4669.21     4169.08    345.98 o
   2   3  22     2789.22     3015.64    317.98 o
   3   3  22      870.44      458.54    339.35 o
   4   3  22       73.60      365.66    281.79 o
   5   3  22       51.59      -95.64    231.71 o
   6   3  22       41.58      -86.60    237.37 o
  -7   4  22     2788.19     2808.00    445.61 o
  -6   4  22     1445.00     1633.06    568.61 o
  -5   4  22     8906.14     8865.87    544.39 o
  -4   4  22       33.64      -61.20    123.20 o
  -3   4  22    21644.51    22404.85    476.52 o
  -2   4  22      664.86      588.60    143.09 o
  -1   4  22     1782.62     1672.37    177.08 o
   0   4  22     2148.40     2575.26    232.19 o
   1   4  22      236.87      -75.97    186.90 o
   2   4  22      848.07      841.57    226.90 o
   3   4  22     5214.72     5044.94    349.17 o
   4   4  22     1399.11     1706.54    286.38 o
   5   4  22     6115.04     6590.97    446.07 o
   6   4  22     1118.38     1086.49    294.03 o
  -7   5  22     1494.95     1322.98    350.65 o
  -6   5  22     1154.69      552.36    464.51 o
  -5   5  22     1079.01      818.11    300.94 o
  -4   5  22     3223.40     2926.83    202.70 o
  -3   5  22    12380.93    11944.26    442.38 o
  -2   5  22     1562.56     1431.45    209.79 o
  -1   5  22    44214.53    43865.92    868.35 o
   0   5  22      247.97      -50.11    187.64 o
   1   5  22    38925.61    37973.38   1015.39 o
   2   5  22     3561.54     3097.40    314.55 o
   3   5  22    12614.72    11680.38    606.96 o
   4   5  22       34.15      176.63    240.05 o
   5   5  22      537.85      590.68    269.12 o
   6   5  22       30.54     -285.95    476.58 o
  -7   6  22     2513.35     2338.07    958.78 o
  -6   6  22      206.80      107.58    286.30 o
  -5   6  22     7509.79     6217.45    602.77 o
  -4   6  22     4694.24     4589.82    288.65 o
  -3   6  22    24058.67    24486.97    482.50 o
  -2   6  22     1681.21     1542.86    180.62 o
  -1   6  22     2018.47     1969.49    177.19 o
   0   6  22     1861.31     2059.85    179.61 o
   1   6  22      321.75      115.21    192.75 o
   2   6  22     1325.32     1743.15    379.55 o
   3   6  22     4376.91     4251.86    315.63 o
   4   6  22        5.82      316.34    260.63 o
   5   6  22     2954.98     3552.04    734.50 o
   6   6  22       76.55      168.21    487.80 o
  -6   7  22      402.26      -78.13    297.46 o
  -5   7  22       19.19      147.43    444.43 o
  -4   7  22      476.40      540.10    296.38 o
  -3   7  22      168.42       -1.90    173.31 o
  -2   7  22     9863.03    10667.88    454.32 o
  -1   7  22     6726.28     6270.24    259.71 o
   0   7  22    29173.78    30637.09    692.61 o
   1   7  22     6808.95     6354.85    357.48 o
   2   7  22     3664.53     3731.38    303.41 o
   3   7  22     1531.93     1561.83    256.32 o
   4   7  22     1235.98     1093.52    368.14 o
   5   7  22       52.95     -230.57    321.06 o
  -6   8  22     4625.29     4159.86    459.34 o
  -5   8  22     1188.97      792.02    325.42 o
  -4   8  22    13721.64    13781.38    687.90 o
  -3   8  22      615.42      448.05    191.00 o
  -2   8  22     6257.23     6106.28    282.70 o
  -1   8  22       10.44      -37.30    147.33 o
   0   8  22      349.47      480.59    193.81 o
   1   8  22      611.67      412.80    242.87 o
   2   8  22     8532.49     8077.46    480.26 o
   3   8  22      177.41     -298.88    336.41 o
   4   8  22     2526.12     2461.88    447.95 o
   5   8  22      292.81      155.43    354.42 o
  -6   9  22       48.46     -111.78    383.17 o
  -5   9  22      266.56      180.68    298.81 o
  -4   9  22     2139.02     1983.41    378.39 o
  -3   9  22     5328.06     5428.46    326.38 o
  -2   9  22    12541.09    13344.56    497.31 o
  -1   9  22     5824.87     5894.37    283.76 o
   0   9  22    25126.03    25481.57    697.86 o
   1   9  22     2432.28     2742.19    346.35 o
   2   9  22     3269.53     2896.83    345.16 o
   3   9  22      473.20      425.15    510.23 o
   4   9  22     1245.55     1598.53    428.13 o
   5   9  22        8.34     -337.33    362.62 o
  -5  10  22     4552.92     3498.27    474.83 o
  -4  10  22      230.83      360.55    311.09 o
  -3  10  22     1145.77      710.02    238.44 o
  -2  10  22      191.38      187.79    197.38 o
  -1  10  22      861.67      669.11    212.29 o
   0  10  22      192.44     -145.30    305.10 o
   1  10  22     1408.62     1258.23    294.50 o
   2  10  22     2105.54     2238.67    333.78 o
   3  10  22     2463.13     3240.58    484.69 o
   4  10  22      462.44     -104.14    362.62 o
  -5  11  22       74.24     -146.52    442.94 o
  -4  11  22       22.55      191.38    325.57 o
  -3  11  22      838.79      728.89    248.99 o
  -2  11  22      507.45      394.99    209.18 o
  -1  11  22     4065.54     4255.17    321.90 o
   0  11  22      940.01     1547.23    288.57 o
   1  11  22     3680.89     3828.69    377.97 o
   2  11  22     1831.23     1917.39    338.27 o
   3  11  22     1232.42     1337.44    430.15 o
   4  11  22        6.45       11.58    368.65 o
  -5  12  22      989.64     2192.29    700.86 o
  -4  12  22     3324.99     4464.00    798.98 o
  -3  12  22     1142.48     1653.67    327.66 o
  -2  12  22     3227.19     2966.64    294.42 o
  -1  12  22     2532.33     2631.95    284.06 o
   0  12  22        7.66       98.83    291.57 o
   1  12  22      261.41      239.95    272.10 o
   2  12  22     1155.58     1072.04    636.38 o
   3  12  22       60.49     -487.54    325.03 o
  -4  13  22     1260.52     1513.86    543.87 o
  -3  13  22      146.55        0.00    437.34 o
  -2  13  22     4346.13     4834.04    728.89 o
  -1  13  22      170.00      271.02    267.83 o
   0  13  22     7315.82     7331.94    501.12 o
   1  13  22      119.29     -215.96    379.92 o
   2  13  22     4270.15     4632.90    734.50 o
   3  13  22      707.73      670.73    398.08 o
  -3  14  22        0.61      706.47    510.23 o
  -2  14  22     1363.12     2366.85    410.21 o
  -1  14  22      173.34       42.50    307.15 o
   0  14  22      248.27     -220.71    272.76 o
   1  14  22      735.33      656.91    700.86 o
   2  14  22     1813.73     1871.65    984.01 o
  -2  15  22     1751.27     1195.08    391.67 o
  -1  15  22      393.19      578.27    390.34 o
   0  15  22     2848.36     2855.33    528.29 o
   1  15  22     1406.55     2023.33    737.30 o
  -7   1  23        3.72     -346.28    277.93 o
  -6   1  23     2919.71     2017.74    543.64 o
  -5   1  23      235.49      -72.89    410.33 o
  -4   1  23     8291.57     8255.50    491.86 o
  -3   1  23     1297.08     1073.71    158.58 o
  -2   1  23     6347.32     5893.40    293.26 o
  -1   1  23     6085.66     6645.00    308.79 o
   0   1  23      124.82     -199.61    149.10 o
   1   1  23     2754.42     2263.03    250.88 o
   2   1  23     3002.81     3234.06    239.22 o
   3   1  23      619.42      866.21    312.93 o
   4   1  23     3918.80     3747.70    429.50 o
   5   1  23      151.85     -112.14    289.42 o
   6   1  23     1463.54     2038.92    394.35 o
  -7   2  23     1672.21     1406.31    437.67 o
  -6   2  23      664.44      236.55    475.27 o
  -5   2  23     3174.48     2841.00    554.67 o
  -4   2  23     3387.49     3365.42    234.77 o
  -3   2  23     5820.60     6145.41    282.58 o
  -2   2  23    25289.71    26186.69    670.75 o
  -1   2  23      623.35      364.65    176.53 o
   0   2  23    51765.51    54369.40   1001.16 o
   1   2  23     2707.91     2424.95    389.20 o
   2   2  23    24107.69    24449.59    921.97 o
   3   2  23     5988.95     6470.65    519.37 o
   4   2  23     5579.34     5440.15    501.83 o
   5   2  23     4668.85     5589.83    505.48 o
   6   2  23       32.23      357.88    313.44 o
  -7   3  23      263.45      287.15    303.67 o
  -6   3  23    11277.56    10972.46    607.99 o
  -5   3  23       57.56     -234.79    402.75 o
  -4   3  23    20371.57    19786.74    529.71 o
  -3   3  23     2496.46     2690.74    194.11 o
  -2   3  23    11354.99    11028.14    535.76 o
  -1   3  23    18757.00    19279.41    527.83 o
   0   3  23      479.31      474.26    194.21 o
   1   3  23    11675.86    10593.21    740.50 o
   2   3  23     4014.64     3155.26    339.97 o
   3   3  23     6764.53     6173.61    519.19 o
   4   3  23     5424.63     5772.33    419.59 o
   5   3  23       18.66      178.46    256.17 o
   6   3  23     2625.74     2921.19    684.04 o
  -7   4  23      590.59      457.47    414.43 o
  -6   4  23      103.56     -395.39    299.36 o
  -5   4  23     4524.88     3899.96    671.92 o
  -4   4  23     5877.73     6016.86    383.38 o
  -3   4  23    13912.66    14292.09    377.19 o
  -2   4  23     7705.95     7518.15    350.58 o
  -1   4  23     9324.95     9159.75    331.71 o
   0   4  23    14905.84    15629.03    428.29 o
   1   4  23     1317.44      954.40    247.46 o
   2   4  23     3915.68     3574.41    309.08 o
   3   4  23       64.27      234.61    241.45 o
   4   4  23     1186.75      634.22    266.80 o
   5   4  23     1275.58     1726.76    317.22 o
   6   4  23        6.63      499.01    510.23 o
  -7   5  23     1462.84     1827.44    647.59 o
  -6   5  23      337.32      115.16    303.86 o
  -5   5  23     3049.06     2809.08    381.45 o
  -4   5  23     1383.69      844.06    312.07 o
  -3   5  23     2250.92     2358.17    206.00 o
  -2   5  23     3764.04     3457.32    224.25 o
  -1   5  23       31.73      144.44    147.50 o
   0   5  23     1112.64      527.21    212.89 o
   1   5  23      162.48     -145.59    210.67 o
   2   5  23     1221.40     1426.80    395.84 o
   3   5  23     2937.37     2458.26    266.93 o
   4   5  23       83.27      -64.04    253.72 o
   5   5  23      722.38      555.17    267.35 o
  -6   6  23     2780.83     2032.89    387.65 o
  -5   6  23      171.63        6.33    274.91 o
  -4   6  23      883.29      601.06    307.00 o
  -3   6  23      526.53      402.69    196.42 o
  -2   6  23     3081.69     2644.76    197.49 o
  -1   6  23     3692.73     3408.28    211.58 o
   0   6  23     4387.41     4196.55    304.19 o
   1   6  23     7157.30     6124.78    353.43 o
   2   6  23     6684.79     7021.56    468.58 o
   3   6  23     5003.34     5000.38    343.47 o
   4   6  23     2107.93     1957.63    317.91 o
   5   6  23      878.11      984.12    327.06 o
  -6   7  23     4539.93     4058.14    685.59 o
  -5   7  23     1471.85     1127.46    339.29 o
  -4   7  23    13311.97    13458.82    707.21 o
  -3   7  23     5886.31     5219.82    314.43 o
  -2   7  23    13093.83    12948.71    373.03 o
  -1   7  23    11786.92    11186.57    370.44 o
   0   7  23     1882.95     1454.90    211.69 o
   1   7  23     7457.19     7509.58    393.50 o
   2   7  23       25.03      -59.87    202.21 o
   3   7  23      195.14     -110.49    245.49 o
   4   7  23      762.78      952.05    376.58 o
   5   7  23       35.41       81.76    350.45 o
  -6   8  23       62.30     -216.44    340.17 o
  -5   8  23     2563.60     2636.75    404.00 o
  -4   8  23     2945.04     2576.94    386.22 o
  -3   8  23     5860.31     5721.79    337.59 o
  -2   8  23     7497.96     7024.14    367.54 o
  -1   8  23     2132.20     2409.11    213.63 o
   0   8  23     9727.76    10093.10    397.70 o
   1   8  23       75.69      279.78    204.23 o
   2   8  23     5247.16     4961.69    400.92 o
   3   8  23      947.65     1213.77    379.62 o
   4   8  23      733.11      760.45    377.37 o
   5   8  23      848.05     1482.62    415.78 o
  -6   9  23     1752.89     1668.71    969.99 o
  -5   9  23     1582.67     1219.08    369.26 o
  -4   9  23      117.91      271.70    329.58 o
  -3   9  23      938.13      880.76    248.26 o
  -2   9  23      160.87       69.59    196.66 o
  -1   9  23      537.92      510.11    205.34 o
   0   9  23     2531.41     2139.01    368.22 o
   1   9  23     2151.85     2138.16    538.74 o
   2   9  23     3901.58     4084.81    387.42 o
   3   9  23     1850.28     1969.88    418.26 o
   4   9  23     1253.11     1324.98    418.15 o
  -5  10  23      449.66      443.01    344.57 o
  -4  10  23     4482.00     4607.55    517.28 o
  -3  10  23     5670.91     5398.86    493.07 o
  -2  10  23     1326.53     1330.85    235.77 o
  -1  10  23     9565.26     9706.17    451.14 o
   0  10  23      612.27      406.11    247.17 o
   1  10  23     8540.97     7750.53    493.17 o
   2  10  23       70.07       57.94    271.92 o
   3  10  23     2025.26     2049.37    448.01 o
   4  10  23      568.83     1418.75    432.49 o
  -5  11  23     2609.89     2857.67    810.19 o
  -4  11  23     2126.75     2605.18    435.83 o
  -3  11  23     4740.25     4363.21    488.66 o
  -2  11  23     1841.12     1703.82    256.95 o
  -1  11  23      967.94     1236.88    239.36 o
   0  11  23     2749.25     2160.89    361.31 o
   1  11  23       33.37     -265.26    241.23 o
   2  11  23     1158.18     1013.48    398.08 o
   3  11  23     1911.76     1760.79    446.01 o
   4  11  23       47.37     -389.53    368.65 o
  -4  12  23      293.76      210.35    426.12 o
  -3  12  23      849.12     1074.18    370.30 o
  -2  12  23      470.09      539.60    262.05 o
  -1  12  23     1696.19     1647.42    314.93 o
   0  12  23      965.71     1238.51    315.79 o
   1  12  23     4351.37     3931.76    397.05 o
   2  12  23     1191.43     1331.80    404.34 o
   3  12  23     2228.05     2080.63    467.76 o
  -3  13  23      202.71       78.43    346.76 o
  -2  13  23      716.44      627.82    270.70 o
  -1  13  23      378.14      427.87    283.03 o
   0  13  23      424.84      293.61    285.60 o
   1  13  23      987.39      614.40    305.58 o
   2  13  23       50.46     -210.09    358.79 o
  -2  14  23      790.07      705.81    351.79 o
  -1  14  23     4362.30     5243.93    548.24 o
   0  14  23     1073.14      958.61    321.21 o
   1  14  23      861.27     1288.98    440.02 o
  -7   0  24      913.29      291.56    734.50 o
  -6   0  24      489.79      347.63    672.83 o
  -5   0  24     3017.41     2635.23    762.54 o
  -4   0  24     2892.31     1435.36    667.22 o
  -3   0  24     6779.22     6046.11    424.58 o
  -2   0  24    47353.68    48504.64   1320.76 o
  -1   0  24       24.05      421.09    196.49 o
   0   0  24   110326.85   113897.88   2626.55 o
   1   0  24       49.46     -320.82    440.14 o
   2   0  24    24310.68    25713.16   1412.93 o
   3   0  24       12.22      201.85    431.73 o
   4   0  24     3020.28     3397.77    627.97 o
   5   0  24       32.94      -95.32    403.70 o
  -7   1  24      105.56     -331.99    497.46 o
  -6   1  24     5994.88     5210.10    717.47 o
  -5   1  24       27.96      251.65    437.97 o
  -4   1  24    26198.28    26384.38   1360.93 o
  -3   1  24    10742.74    10628.58    339.24 o
  -2   1  24    14077.22    14474.58    465.55 o
  -1   1  24     1330.63     1735.80    215.64 o
   0   1  24      660.86      493.45    192.65 o
   1   1  24     2159.86     1923.53    282.90 o
   2   1  24    19843.23    20344.33    870.30 o
   3   1  24      903.57      754.52    309.17 o
   4   1  24     9273.24     9341.06    630.34 o
   5   1  24      380.43      344.93    320.48 o
  -7   2  24      415.08     -287.27    498.25 o
  -6   2  24      280.38      -55.15    482.95 o
  -5   2  24      129.78      269.62    441.86 o
  -4   2  24       68.94     -111.70    216.65 o
  -3   2  24       97.34      159.33    169.47 o
  -2   2  24     3340.36     3812.08    274.57 o
  -1   2  24     2615.09     2499.99    241.90 o
   0   2  24    10748.22    10413.00    458.18 o
   1   2  24     1606.07     1354.16    269.63 o
   2   2  24      800.27      865.27    266.10 o
   3   2  24      190.19      833.96    325.03 o
   4   2  24     1496.09     1211.09    356.82 o
   5   2  24        5.25      -66.40    300.06 o
  -6   3  24      194.11       91.79    299.88 o
  -5   3  24     1901.04     1681.85    544.19 o
  -4   3  24      388.75      444.32    218.81 o
  -3   3  24     2211.55     2178.68    227.08 o
  -2   3  24     2162.73     1956.06    192.68 o
  -1   3  24     1765.51     2014.67    221.85 o
   0   3  24     1823.15      858.54    285.21 o
   1   3  24      716.54      768.89    251.40 o
   2   3  24     2222.63     2086.04    310.63 o
   3   3  24     1860.04     1815.27    373.39 o
   4   3  24     2859.39     2852.86    353.25 o
   5   3  24      867.58      933.39    285.62 o
  -6   4  24      205.38      -34.46    290.30 o
  -5   4  24     3541.04     2799.79    576.18 o
  -4   4  24     2978.40     2717.83    547.66 o
  -3   4  24     4955.10     5140.06    302.03 o
  -2   4  24    24566.98    24672.06    551.63 o
  -1   4  24     2188.10     2070.90    200.94 o
   0   4  24    40271.23    40566.03   1109.53 o
   1   4  24     2275.31     2401.37    305.15 o
   2   4  24    23824.33    23676.02    914.08 o
   3   4  24      159.84       69.71    236.97 o
   4   4  24      362.28      330.31    253.99 o
   5   4  24        3.75      187.87    268.20 o
  -6   5  24     8506.11     8068.96    572.21 o
  -5   5  24      286.50      -63.25    324.15 o
  -4   5  24    23058.05    24458.71   3444.32 o
  -3   5  24        4.33       53.40    199.90 o
  -2   5  24    28775.37    29049.95    615.25 o
  -1   5  24      851.59      555.44    168.86 o
   0   5  24      720.17      531.91    217.84 o
   1   5  24       34.24     -275.06    213.04 o
   2   5  24     4656.81     4504.66    382.46 o
   3   5  24      120.35     -177.68    386.80 o
   4   5  24     6941.20     6354.49    465.95 o
   5   5  24      244.28       18.75    270.57 o
  -6   6  24      666.34      572.98    481.30 o
  -5   6  24      509.22      196.54    294.76 o
  -4   6  24     2092.95     1557.84    347.52 o
  -3   6  24     1126.17      881.63    186.67 o
  -2   6  24    10163.76    10338.08    337.61 o
  -1   6  24     4208.45     3752.72    235.67 o
   0   6  24    27581.33    28240.59    671.92 o
   1   6  24      477.07      694.64    297.01 o
   2   6  24    20749.85    20682.50    631.75 o
   3   6  24      713.91      543.03    261.74 o
   4   6  24     1750.37     1438.09    395.79 o
   5   6  24        3.20     -172.01    272.83 o
  -6   7  24     1027.21      617.68    347.86 o
  -5   7  24     5898.37     5880.97    634.50 o
  -4   7  24     1792.29     1771.42    363.70 o
  -3   7  24     4143.96     4262.05    317.48 o
  -2   7  24     4564.81     4254.69    275.45 o
  -1   7  24      382.85      455.72    157.65 o
   0   7  24      690.65      405.93    185.66 o
   1   7  24      978.62      600.53    220.78 o
   2   7  24       68.48       58.94    215.01 o
   3   7  24     2089.55     2007.47    328.60 o
   4   7  24      196.85       18.36    352.59 o
   5   7  24      812.44      151.39    510.23 o
  -6   8  24      427.44     -230.69    548.86 o
  -5   8  24       72.35       49.00    315.30 o
  -4   8  24      127.53      -96.48    316.42 o
  -3   8  24     6903.12     6704.49    412.51 o
  -2   8  24     2094.51     2362.13    256.28 o
  -1   8  24    13940.67    14027.22    517.39 o
   0   8  24      201.70       45.27    213.10 o
   1   8  24     6663.19     6959.82    446.40 o
   2   8  24        0.93     -418.09    328.49 o
   3   8  24     3558.36     3672.26    494.39 o
   4   8  24      102.53     -487.22    324.81 o
  -5   9  24     2833.35     2477.99    667.22 o
  -4   9  24     2240.72     2494.20    430.19 o
  -3   9  24     2428.03     2116.72    288.79 o
  -2   9  24       52.02       76.94    198.58 o
  -1   9  24      443.14      112.79    336.66 o
   0   9  24      154.66      119.22    240.53 o
   1   9  24     1015.07     1109.82    291.59 o
   2   9  24      239.58     -203.65    266.88 o
   3   9  24     3114.08     2751.98    661.61 o
   4   9  24     1177.97     1252.86    413.95 o
  -5  10  24       15.53      -54.89    338.13 o
  -4  10  24     1340.96     1440.92    385.57 o
  -3  10  24      621.42      357.56    327.28 o
  -2  10  24     4566.51     4571.30    333.45 o
  -1  10  24     1949.82     2452.62    341.52 o
   0  10  24     2573.53     2469.87    336.42 o
   1  10  24      455.99      588.31    273.78 o
   2  10  24     2080.74     2216.30    689.65 o
   3  10  24      151.45      108.22    591.53 o
   4  10  24     1335.81     1287.23    453.32 o
  -4  11  24     2484.78     2486.48    456.36 o
  -3  11  24     1053.01     1065.50    541.06 o
  -2  11  24      199.35      190.98    248.13 o
  -1  11  24      186.12      231.47    270.96 o
   0  11  24      718.85      153.34    276.25 o
   1  11  24      189.24      249.20    274.62 o
   2  11  24      102.40      -19.77    428.93 o
   3  11  24        7.32     -247.22    365.94 o
  -4  12  24       57.05      193.02    359.13 o
  -3  12  24     1783.79     1876.86    417.58 o
  -2  12  24      376.68      730.44    274.33 o
  -1  12  24     5462.62     5646.66    506.28 o
   0  12  24     1327.74     1453.41    323.38 o
   1  12  24     5745.06     5904.10    848.43 o
   2  12  24      854.73      344.84    399.94 o
  -3  13  24     5942.72     6185.14    596.59 o
  -2  13  24     1577.34     1362.47    386.42 o
  -1  13  24      380.59      236.42    290.08 o
   0  13  24     2263.51     2855.88    477.94 o
   1  13  24      762.28      795.33    405.20 o
   2  13  24       14.28      157.71    370.68 o
  -1  14  24     7836.06     7385.68    625.02 o
   0  14  24      173.60        9.52    313.67 o
  -6   1  25      289.22     -365.90    481.60 o
  -5   1  25       20.96     -397.55    471.00 o
  -4   1  25      613.50      234.28    441.73 o
  -3   1  25     6272.81     7299.73    431.94 o
  -2   1  25      254.86      425.04    194.59 o
  -1   1  25    21731.75    22112.16    605.56 o
   0   1  25      261.13       74.08    219.40 o
   1   1  25    17269.95    19192.85    711.75 o
   2   1  25     5019.55     5369.64    513.14 o
   3   1  25     4686.91     3901.34    455.88 o
   4   1  25     3060.96     3596.71    447.53 o
   5   1  25      265.42      148.39    318.99 o
  -6   2  25       62.44     -240.90    512.38 o
  -5   2  25    12767.53    11862.44    939.37 o
  -4   2  25     1890.32     1369.13    504.51 o
  -3   2  25    28508.06    30813.30    894.40 o
  -2   2  25     7314.66     7007.52    354.65 o
  -1   2  25     4635.17     5081.05    320.01 o
   0   2  25    18910.66    19783.23    864.27 o
   1   2  25     1712.62     1913.26    365.06 o
   2   2  25     8885.55     8772.42    796.18 o
   3   2  25     9909.19    10567.91    681.78 o
   4   2  25      167.95     -422.69    281.79 o
   5   2  25     4250.49     3765.62    571.90 o
  -6   3  25     1913.90     1494.78    373.55 o
  -5   3  25       54.52     -185.53    463.76 o
  -4   3  25     8146.65     7310.99    752.68 o
  -3   3  25     9770.24    10757.89    684.43 o
  -2   3  25     4328.34     4180.83    249.32 o
  -1   3  25    33758.88    33998.44    857.12 o
   0   3  25     1103.98      616.55    529.85 o
   1   3  25    31918.33    31219.43   1145.71 o
   2   3  25     2364.95     1979.98    392.26 o
   3   3  25     8634.66     8336.99    632.13 o
   4   3  25     3387.27     3619.61    616.59 o
   5   3  25      185.41      401.38    336.45 o
  -6   4  25     1228.91     1222.39    363.95 o
  -5   4  25     2118.68     2281.43    385.91 o
  -4   4  25      134.23      -97.55    419.79 o
  -3   4  25     3495.97     3451.91    272.38 o
  -2   4  25     1228.20     1369.01    190.83 o
  -1   4  25      189.59      -93.50    159.71 o
   0   4  25     5049.54     4799.79    339.53 o
   1   4  25      235.61      357.32    238.61 o
   2   4  25     7811.03     8030.46    493.44 o
   3   4  25     3971.64     4357.94    399.90 o
   4   4  25     3191.16     3484.89    377.95 o
   5   4  25     1500.02     1357.82    322.62 o
  -6   5  25       50.43     -152.62    306.02 o
  -5   5  25     1108.57     1460.05    351.23 o
  -4   5  25     3084.87     3149.78    413.69 o
  -3   5  25      903.20      733.04    205.68 o
  -2   5  25     1736.49     1761.62    245.64 o
  -1   5  25      271.10      -40.24    194.33 o
   0   5  25     7943.26     7618.60    614.25 o
   1   5  25       46.09      185.24    235.45 o
   2   5  25     6364.20     6210.74    436.80 o
   3   5  25       29.60      123.71    259.04 o
   4   5  25      857.66     1039.39    311.17 o
   5   5  25      322.13       17.35    281.38 o
  -6   6  25     2283.68     1736.25    628.37 o
  -5   6  25     3052.62     3717.10    588.15 o
  -4   6  25     1643.24     1176.46    343.68 o
  -3   6  25     9354.03     9856.55    434.84 o
  -2   6  25     5646.47     5857.70    310.46 o
  -1   6  25     5399.94     5695.68    289.02 o
   0   6  25     4882.31     4117.68    284.44 o
   1   6  25       75.55       14.73    206.29 o
   2   6  25      324.25      445.71    306.72 o
   3   6  25        5.10     -158.84    244.26 o
   4   6  25      703.34      576.25    289.81 o
  -5   7  25      322.56     -247.74    314.29 o
  -4   7  25     1088.99      934.25    349.72 o
  -3   7  25      563.33      259.27    232.47 o
  -2   7  25     1000.95      395.97    190.19 o
  -1   7  25     8104.45     8910.98    384.40 o
   0   7  25      175.91       37.76    189.25 o
   1   7  25     5636.18     5332.54    363.32 o
   2   7  25     3242.99     3313.45    364.99 o
   3   7  25     3433.66     3206.38    382.45 o
   4   7  25     2362.27     2343.65    472.77 o
  -5   8  25     3440.94     3016.13    584.04 o
  -4   8  25      132.47      160.85    332.54 o
  -3   8  25     3239.70     3304.53    326.11 o
  -2   8  25     3094.06     2748.72    281.35 o
  -1   8  25      662.06      437.70    219.93 o
   0   8  25     2714.90     1905.01    270.55 o
   1   8  25       18.25       36.96    218.40 o
   2   8  25     4372.56     4419.15    344.11 o
   3   8  25     1457.89     1088.77    388.48 o
   4   8  25      948.44     1015.23    700.86 o
  -5   9  25     1827.13     1426.10    416.60 o
  -4   9  25     2617.43     2600.46    456.69 o
  -3   9  25     3622.86     3440.56    467.38 o
  -2   9  25     2285.06     2420.64    389.27 o
  -1   9  25     5149.62     5075.39    344.90 o
   0   9  25     3878.89     3675.46    380.33 o
   1   9  25     2573.38     2635.64    433.56 o
   2   9  25      955.44     1337.61    406.36 o
   3   9  25     1218.93     1066.21    429.50 o
   4   9  25        4.89     -344.53    717.68 o
  -4  10  25     2987.88     3140.58    471.76 o
  -3  10  25      696.01      994.31    357.47 o
  -2  10  25      448.97      333.82    254.95 o
  -1  10  25     2813.56     3355.07    363.01 o
   0  10  25      170.09     -179.65    265.61 o
   1  10  25     1904.89     1657.89    325.70 o
   2  10  25     1946.06     2317.42    459.44 o
   3  10  25     2239.36     2557.06    489.53 o
  -4  11  25      695.34      629.22    368.65 o
  -3  11  25      562.85      179.62    340.89 o
  -2  11  25     3436.03     3457.33    364.69 o
  -1  11  25      101.75     -345.79    321.57 o
   0  11  25     9366.01     8700.70    536.65 o
   1  11  25      561.27      556.28    302.24 o
   2  11  25     3970.22     3629.28    509.19 o
   3  11  25     1268.83     1819.57    482.47 o
  -3  12  25     1029.46     1313.91    410.33 o
  -2  12  25     2171.74     2069.82    487.80 o
  -1  12  25     2501.57     2415.53    364.30 o
   0  12  25      622.13      355.43    299.44 o
   1  12  25     1020.21      836.81    410.21 o
   2  12  25       57.31      255.48    608.35 o
  -2  13  25      113.80       87.33    329.61 o
  -1  13  25      232.39      183.11    350.46 o
   0  13  25       57.86      234.75    317.52 o
   1  13  25      588.78      137.21    393.75 o
  -6   0  26      609.52     -117.74    751.32 o
  -5   0  26    15569.00    17263.59   1654.03 o
  -4   0  26      257.85     -381.27    644.79 o
  -3   0  26    32441.48    33469.15   1362.72 o
  -2   0  26    10884.10    11258.37    607.50 o
  -1   0  26     8166.55     7764.15    530.13 o
   0   0  26     2871.39     3395.40    397.15 o
   1   0  26     9860.63     9066.33    908.31 o
   2   0  26      171.17       72.89    442.94 o
   3   0  26    16823.34    19186.75   1283.98 o
   4   0  26      744.48      947.56    504.62 o
   5   0  26     6325.42     5982.54    813.00 o
  -6   1  26     1657.49     1355.18    613.91 o
  -5   1  26      152.84     -512.02    465.73 o
  -4   1  26     1649.61      829.95    498.89 o
  -3   1  26    12164.51    13256.34    962.24 o
  -2   1  26     1174.34     1249.34    236.81 o
  -1   1  26    53857.05    55561.48   1134.37 o
   0   1  26     1034.08     1074.01    344.31 o
   1   1  26    28670.40    30391.76   1145.60 o
   2   1  26      514.91      751.32    333.03 o
   3   1  26     7805.45     6760.12    582.77 o
   4   1  26      503.42      528.07    403.70 o
   5   1  26       57.77      246.86    344.86 o
  -6   2  26      222.48      -59.55    514.83 o
  -5   2  26     2189.79     1511.17    561.68 o
  -4   2  26      392.15      -19.55    442.77 o
  -3   2  26     4083.63     4358.08    382.31 o
  -2   2  26     1807.00     1626.71    303.24 o
  -1   2  26     3095.27     3308.13    285.96 o
   0   2  26       77.87      -54.80    297.27 o
   1   2  26       83.26      208.26    305.20 o
   2   2  26      182.03      123.75    330.81 o
   3   2  26      599.83      941.67    602.74 o
   4   2  26      116.17      -51.05    319.96 o
   5   2  26      264.72      707.52    296.11 o
  -6   3  26       84.41     -229.95    297.68 o
  -5   3  26      617.46      517.54    501.04 o
  -4   3  26     4268.79     3578.69    636.54 o
  -3   3  26      473.80      446.66    210.30 o
  -2   3  26     3701.34     3641.25    288.51 o
  -1   3  26     4874.05     5076.08    326.86 o
   0   3  26     2633.45     2787.94    412.10 o
   1   3  26     5302.20     6062.98    714.88 o
   2   3  26     2116.27     2729.62    784.96 o
   3   3  26       60.13      -55.71    309.17 o
   4   3  26       17.95      159.07    284.76 o
   5   3  26        9.80     -218.67    487.80 o
  -6   4  26     2032.74     2198.78    633.23 o
  -5   4  26     4265.35     4040.27    457.77 o
  -4   4  26      647.16       42.65    472.61 o
  -3   4  26    13419.46    13315.15    607.34 o
  -2   4  26      147.76      207.61    210.52 o
  -1   4  26      976.24      932.16    192.94 o
   0   4  26     2068.09     2023.31    311.88 o
   1   4  26     3441.40     3519.38    434.38 o
   2   4  26      299.01      611.20    262.98 o
   3   4  26     7798.76     8301.36    508.21 o
   4   4  26      936.33      889.48    305.54 o
  -6   5  26       95.83     -382.65    543.98 o
  -5   5  26      160.49      -49.10    315.73 o
  -4   5  26     1006.50      446.27    325.46 o
  -3   5  26     3427.48     3181.35    451.18 o
  -2   5  26      768.52      669.49    218.29 o
  -1   5  26    26254.13    26000.96    734.37 o
   0   5  26        9.22     -157.91    271.37 o
   1   5  26    22404.28    23271.13    796.21 o
   2   5  26      132.53       69.56    256.08 o
   3   5  26     4419.91     4040.62    407.47 o
   4   5  26      107.45      -95.27    272.80 o
  -5   6  26     6012.43     5997.78    775.38 o
  -4   6  26      443.30      -16.59    309.23 o
  -3   6  26    14647.09    14019.81    592.82 o
  -2   6  26       82.59     -121.80    175.91 o
  -1   6  26     1191.49     1003.86    215.41 o
   0   6  26     1133.19      796.06    226.79 o
   1   6  26        8.73      117.41    214.70 o
   2   6  26      528.75      473.13    233.81 o
   3   6  26     2425.05     2389.23    360.11 o
   4   6  26       83.74     -119.36    279.64 o
  -5   7  26      216.26     -259.76    317.74 o
  -4   7  26      910.12      906.93    572.56 o
  -3   7  26      947.69      981.50    259.19 o
  -2   7  26     2332.31     2060.83    239.39 o
  -1   7  26     3388.28     3463.07    276.65 o
   0   7  26     5121.83     5750.58    373.23 o
   1   7  26     2322.51     2065.69    280.58 o
   2   7  26     1545.06     1683.16    275.66 o
   3   7  26     1927.72     2451.89    362.48 o
   4   7  26     1035.99      757.55    326.29 o
  -5   8  26       52.53     -391.42    323.74 o
  -4   8  26     5683.87     5130.82    681.24 o
  -3   8  26      753.94      585.24    340.57 o
  -2   8  26     1315.70     1110.01    245.64 o
  -1   8  26      267.50      230.42    196.14 o
   0   8  26     1087.40      660.13    235.64 o
   1   8  26      471.68      893.10    326.95 o
   2   8  26     1781.87     2091.17    349.02 o
   3   8  26      148.12      532.08    368.02 o
  -4   9  26      927.84      737.38    387.94 o
  -3   9  26     1764.22     1453.94    382.37 o
  -2   9  26     4025.26     4214.73    375.97 o
  -1   9  26     1655.45     2038.19    330.12 o
   0   9  26     7853.41     8407.62    578.16 o
   1   9  26     2297.57     2160.32    347.91 o
   2   9  26     1699.60     2193.74    443.56 o
   3   9  26     1303.56     1206.40    446.01 o
  -4  10  26      528.34      742.33    379.63 o
  -3  10  26      668.68      389.00    369.92 o
  -2  10  26      392.42       72.45    251.18 o
  -1  10  26      877.27      703.49    301.38 o
   0  10  26       71.37       85.52    276.79 o
   1  10  26       37.92      234.05    292.20 o
   2  10  26     1405.15     1392.67    425.52 o
   3  10  26      808.96      581.39    425.08 o
  -3  11  26     1774.59      940.64    784.96 o
  -2  11  26      181.54       48.71    529.85 o
  -1  11  26     2432.06     1809.09    344.21 o
   0  11  26       26.84      244.75    284.78 o
   1  11  26     2391.57     2468.36    484.69 o
   2  11  26      822.23      573.28    407.12 o
  -2  12  26     1910.55     2081.40    396.68 o
  -1  12  26     1023.02     1495.96    402.05 o
   0  12  26       22.01     -158.01    292.83 o
   1  12  26       78.22      -44.42    541.06 o
  -6   1  27     2920.21     2251.30    658.10 o
  -5   1  27      687.97      -91.76    523.96 o
  -4   1  27     7368.19     6865.94    756.13 o
  -3   1  27     1586.95      702.14    502.47 o
  -2   1  27     5802.56     6452.70    666.04 o
  -1   1  27     4618.32     5359.06    463.91 o
   0   1  27       92.48      345.22    322.66 o
   1   1  27     3044.22     2479.08    422.11 o
   2   1  27     1199.91     1068.49    366.33 o
   3   1  27      787.54      311.32    445.75 o
   4   1  27      798.62      598.75    354.82 o
  -6   2  27      307.26     -224.88    550.92 o
  -5   2  27     1501.12      769.13    541.04 o
  -4   2  27     2257.13     1507.28    583.33 o
  -3   2  27     1579.58     1879.68    571.13 o
  -2   2  27    15456.93    15424.51   1134.62 o
  -1   2  27      176.53     -232.11    273.11 o
   0   2  27    29396.45    35007.92   1264.56 o
   1   2  27     2097.22     2121.22    583.12 o
   2   2  27     8757.66     8673.17    643.15 o
   3   2  27     4681.46     4565.97    515.22 o
   4   2  27     2111.38     1688.48    422.11 o
  -5   3  27      288.24     -354.82    686.84 o
  -4   3  27     9586.56     9389.41    865.48 o
  -3   3  27     1553.98     1333.59    312.27 o
  -2   3  27     7052.35     7161.75    398.47 o
  -1   3  27     8720.27     8903.05    549.57 o
   0   3  27      462.85      152.85    326.20 o
   1   3  27     6462.19     6767.01    578.68 o
   2   3  27     2756.85     2595.74    434.53 o
   3   3  27     4089.30     3257.35    465.73 o
   4   3  27     2930.35     2520.26    372.31 o
  -5   4  27     2479.05     2004.12    413.81 o
  -4   4  27     1394.01      731.28    540.39 o
  -3   4  27     3762.68     4700.52    409.13 o
  -2   4  27     1508.13     1389.13    248.67 o
  -1   4  27     2192.85     2383.00    284.96 o
   0   4  27     6032.81     5414.21    415.18 o
   1   4  27      882.35      448.01    260.36 o
   2   4  27     2383.64     2426.01    345.42 o
   3   4  27       73.96     -144.59    262.74 o
   4   4  27      432.10      414.26    287.07 o
  -5   5  27      557.91      327.41    350.01 o
  -4   5  27      313.42      127.06    323.84 o
  -3   5  27      124.82       69.46    386.41 o
  -2   5  27      871.29      376.41    223.27 o
  -1   5  27        0.95     -294.07    255.73 o
   0   5  27       47.55     -160.38    246.67 o
   1   5  27       92.41     -140.79    236.65 o
   2   5  27      411.48      137.41    275.55 o
   3   5  27     2462.66     2139.56    357.15 o
   4   5  27      476.19      665.91    322.50 o
  -5   6  27        6.67     -447.59    298.40 o
  -4   6  27      450.19      194.89    325.86 o
  -3   6  27       23.86      -73.10    319.04 o
  -2   6  27     1268.43     1175.80    223.05 o
  -1   6  27      246.60      170.55    198.56 o
   0   6  27     1947.55     2108.59    278.04 o
   1   6  27     3533.35     3669.58    331.00 o
   2   6  27     1454.91     1219.96    322.43 o
   3   6  27     4120.64     3532.63    769.21 o
   4   6  27      389.29      579.12    318.17 o
  -5   7  27      666.81      210.32    357.85 o
  -4   7  27     4712.79     3875.95    522.71 o
  -3   7  27     2144.66     1506.27    546.67 o
  -2   7  27     6023.65     5421.52    333.15 o
  -1   7  27     4163.74     3861.51    420.83 o
   0   7  27      753.64      948.59    249.46 o
   1   7  27     3316.51     3077.83    317.72 o
   2   7  27      105.98      -74.79    271.57 o
   3   7  27       36.22      156.71    293.93 o
  -4   8  27      427.10      368.03    381.58 o
  -3   8  27     1759.81     1606.34    393.36 o
  -2   8  27     2318.81     1980.09    321.65 o
  -1   8  27      249.26      153.03    223.36 o
   0   8  27     5385.25     5595.64    432.16 o
   1   8  27      127.32      -53.58    224.21 o
   2   8  27     5189.71     4532.90    439.24 o
   3   8  27      713.06     1443.77    420.67 o
  -4   9  27      733.28      846.56    397.39 o
  -3   9  27       94.06      205.66    348.60 o
  -2   9  27      469.46      352.13    269.02 o
  -1   9  27     1481.34     1799.66    323.42 o
   0   9  27       73.94        1.78    271.13 o
   1   9  27     1933.58     1778.29    345.73 o
   2   9  27      458.62      746.77    390.50 o
  -3  10  27     2083.53     2354.14    457.80 o
  -2  10  27      659.73      809.44    356.03 o
  -1  10  27     3231.46     3058.64    379.12 o
   0  10  27      268.95      487.79    303.07 o
   1  10  27     4001.04     4779.26    731.70 o
   2  10  27       32.73      312.15    398.96 o
  -2  11  27     2752.17     3378.11    454.80 o
  -1  11  27     1503.60     1591.45    423.32 o
   0  11  27     3871.28     4840.05    454.46 o
   1  11  27       76.81      -62.52    465.37 o
  -5   0  28     1035.32     -330.81    779.36 o
  -4   0  28     3608.43     4244.41   1026.06 o
  -3   0  28     4667.76     4149.09    919.53 o
  -2   0  28    22084.70    23938.75   1173.09 o
  -1   0  28      103.27     -549.47    409.30 o
   0   0  28    41113.52    46806.25   2214.72 o
   1   0  28      192.49      -28.03    482.19 o
   2   0  28    11782.09    10339.09   1014.85 o
   3   0  28       84.07      -95.32    487.80 o
   4   0  28     2524.50     2433.39    650.40 o
  -5   1  28      228.86     -557.77    641.99 o
  -4   1  28    12708.51    11566.79    972.23 o
  -3   1  28     3239.47     2144.02    621.59 o
  -2   1  28     5450.01     5711.73    502.08 o
  -1   1  28      267.80      419.79    366.24 o
   0   1  28     1196.23     1297.13    426.12 o
   1   1  28      129.02     -451.85    301.24 o
   2   1  28     5294.82     5527.26    554.88 o
   3   1  28       25.43      -32.63    328.90 o
   4   1  28     2469.38     2171.40    455.75 o
  -5   2  28       75.61     -422.01    519.45 o
  -4   2  28       30.34     -127.52    513.29 o
  -3   2  28        3.84       67.07    271.45 o
  -2   2  28     1360.66     1573.02    335.04 o
  -1   2  28     2799.94     2748.68    397.08 o
   0   2  28     5040.94     5634.02    555.05 o
   1   2  28     1724.72     1734.16    437.34 o
   2   2  28     1182.94     1456.24    386.42 o
   3   2  28      201.19      632.28    358.00 o
   4   2  28      809.00      446.72    400.37 o
  -5   3  28      256.92     -511.98    524.24 o
  -4   3  28      251.74     -761.79    507.86 o
  -3   3  28     1037.96      429.68    483.21 o
  -2   3  28      151.64      331.83    235.27 o
  -1   3  28      935.61      589.69    311.33 o
   0   3  28     1676.72     1506.63    394.11 o
   1   3  28      146.06      133.42    328.05 o
   2   3  28      300.95     -219.72    317.10 o
   3   3  28      745.40      923.23    385.02 o
   4   3  28      405.08      490.56    302.73 o
  -5   4  28     2080.03     2026.70    424.04 o
  -4   4  28     2231.92     1715.90    759.73 o
  -3   4  28     2060.19     1503.44    338.20 o
  -2   4  28     6897.30     7371.90    415.41 o
  -1   4  28     1407.75     1157.91    263.02 o
   0   4  28     8522.19     9291.43    536.09 o
   1   4  28     1061.47     1262.55    298.28 o
   2   4  28     4893.28     4568.30    432.59 o
   3   4  28      194.12      230.61    404.57 o
   4   4  28       39.04     -174.20    280.45 o
  -5   5  28        2.80     -453.98    317.07 o
  -4   5  28     9176.39     8028.16    609.42 o
  -3   5  28      348.20      263.52    588.72 o
  -2   5  28     6205.08     6183.22    392.58 o
  -1   5  28     2510.24     2921.06    412.73 o
   0   5  28      104.56      -24.33    263.29 o
   1   5  28      325.65      133.92    264.96 o
   2   5  28     2784.34     2330.35    361.72 o
   3   5  28      551.23      249.44    303.06 o
  -4   6  28      921.81      388.10    372.33 o
  -3   6  28       20.22      169.89    414.91 o
  -2   6  28     6010.59     6334.23    473.43 o
  -1   6  28      682.50      353.48    232.70 o
   0   6  28    12943.76    13621.34    554.08 o
   1   6  28       54.85     -134.73    214.31 o
   2   6  28     7901.08     8428.28    656.55 o
   3   6  28      431.81      521.84    314.74 o
  -4   7  28     3309.45     3178.81    501.82 o
  -3   7  28     1784.63     2252.82    555.08 o
  -2   7  28     3700.78     3598.50    370.50 o
  -1   7  28      648.34     1018.65    257.73 o
   0   7  28      327.65      -85.62    231.48 o
   1   7  28       57.12      647.68    253.31 o
   2   7  28       27.45     -164.29    283.44 o
   3   7  28      380.31      132.20    328.51 o
  -4   8  28       90.56     -278.39    338.06 o
  -3   8  28     2299.01     2130.90    460.34 o
  -2   8  28       51.93      431.94    319.31 o
  -1   8  28     6635.45     6753.57    416.31 o
   0   8  28       48.10       43.15    236.24 o
   1   8  28     2471.47     2827.83    327.14 o
   2   8  28       97.20      241.80    295.86 o
  -3   9  28     2582.42     1869.40    449.42 o
  -2   9  28      694.12      761.88    338.13 o
  -1   9  28      499.59      355.10    292.80 o
   0   9  28      102.08      -88.09    280.47 o
   1   9  28      693.74      219.05    376.39 o
   2   9  28      972.47     1068.62    434.53 o
  -2  10  28     4299.53     4177.13    740.11 o
  -1  10  28     3127.32     2894.90    857.85 o
   0  10  28     5641.89     6187.55    495.35 o
   1  10  28     1722.38     1723.77    479.75 o
  -5   1  29       55.13     -819.65    546.43 o
  -4   1  29     1525.66      318.21    592.76 o
  -3   1  29     1694.12      998.68    609.89 o
  -2   1  29      228.70     -174.51    348.80 o
  -1   1  29     4301.11     5386.13    552.21 o
   0   1  29       11.83     -158.46    317.10 o
   1   1  29     4309.80     4531.50    815.80 o
   2   1  29      676.52      270.37    358.39 o
   3   1  29     1626.52     1657.86    434.01 o
  -5   2  29     7228.50     7742.62    910.34 o
  -4   2  29     2279.45     1246.02    770.95 o
  -3   2  29     8876.74     7999.65    547.89 o
  -2   2  29     4558.47     4582.96    461.13 o
  -1   2  29     1977.48     2118.05    385.52 o
   0   2  29     5366.68     6361.19    762.54 o
   1   2  29        7.78      -43.34    336.72 o
   2   2  29     3029.42     3397.21    521.44 o
   3   2  29     1929.21     1474.61    627.97 o
  -5   3  29      300.99     -293.96    905.51 o
  -4   3  29     5117.63     3876.20    720.20 o
  -3   3  29     6670.14     5214.06    761.05 o
  -2   3  29     1473.53     1225.39    270.77 o
  -1   3  29    12381.59    13229.84    695.16 o
   0   3  29      751.45     1280.84    403.46 o
   1   3  29    10828.08     9953.09    711.45 o
   2   3  29      632.76      466.68    374.65 o
   3   3  29     3889.37     3594.45    422.82 o
  -4   4  29       11.23     -786.41    524.27 o
  -3   4  29     2411.66      405.16    584.32 o
  -2   4  29      198.82      266.08    273.81 o
  -1   4  29       20.55     -373.54    315.82 o
   0   4  29     1658.07     2631.08    353.08 o
   1   4  29      222.59      213.69    264.94 o
   2   4  29     1964.87     1711.04    350.50 o
   3   4  29     2423.52     2502.54    375.97 o
  -4   5  29     1834.27     1567.52    416.49 o
  -3   5  29      894.05      890.90    398.69 o
  -2   5  29     2204.95     2593.28    787.77 o
  -1   5  29      159.42      333.43    416.99 o
   0   5  29     2761.02     2725.35    366.99 o
   1   5  29      256.30      204.26    281.96 o
   2   5  29      654.60      648.18    313.10 o
   3   5  29       29.77       92.72    312.51 o
  -4   6  29     1027.26      238.75    714.19 o
  -3   6  29     1990.41     2124.33    513.03 o
  -2   6  29     1669.69     1980.79    538.83 o
  -1   6  29     1412.02     1957.58    318.63 o
   0   6  29      205.55      521.41    253.98 o
   1   6  29       25.18     -226.40    246.28 o
   2   6  29       37.18      354.95    301.22 o
  -3   7  29      504.23     -131.06    364.99 o
  -2   7  29       85.13      241.34    311.09 o
  -1   7  29     6949.90     6785.77    635.29 o
   0   7  29      679.55      565.67    258.34 o
   1   7  29     6140.60     6747.63    438.83 o
   2   7  29     2610.13     3156.18    408.85 o
  -3   8  29     6183.54     5671.88    602.72 o
  -2   8  29     2621.31     2363.08    754.13 o
  -1   8  29     2448.12     2195.76    315.96 o
   0   8  29     3516.85     3738.06    508.23 o
   1   8  29        7.72        4.06    291.74 o
  -2   9  29     3771.24     4199.55    762.54 o
  -1   9  29     4052.65     3797.25    485.92 o
   0   9  29     2247.74     2199.24    385.33 o
   1   9  29     2023.49     1697.84    466.57 o
  -4   0  30       44.72     -829.82    807.39 o
  -3   0  30    11320.34     9761.58   1390.51 o
  -2   0  30      133.02      426.12    902.71 o
  -1   0  30     5263.43     6178.78    852.25 o
   0   0  30       47.05     1143.80    571.90 o
   1   0  30      331.24      145.78    499.01 o
   2   0  30      160.35      784.96    594.33 o
   3   0  30     2846.55     4003.31    807.39 o
  -4   1  30       24.49     -490.98    581.01 o
  -3   1  30     4991.69     4230.83    774.62 o
  -2   1  30      159.29      166.24   1054.09 o
  -1   1  30    13366.89    12823.90   1227.91 o
   0   1  30       52.59     -444.47    319.96 o
   1   1  30     8814.59    10807.17    763.00 o
   2   1  30      106.18      -45.03    382.21 o
   3   1  30     4482.62     5399.66    622.41 o
  -4   2  30      503.92     -586.75    583.07 o
  -3   2  30     1352.38     1055.27    634.36 o
  -2   2  30     1535.22     1715.71    874.67 o
  -1   2  30      828.25      955.47    396.23 o
   0   2  30       86.29     -260.04    333.59 o
   1   2  30      628.88      284.22    366.59 o
   2   2  30       35.98      143.20    378.61 o
   3   2  30      862.20     1116.97    433.79 o
  -4   3  30      163.33     -840.83    560.55 o
  -3   3  30      683.04     -412.84    712.07 o
  -2   3  30      537.50       11.80    476.58 o
  -1   3  30      475.48      855.87    294.39 o
   0   3  30     1925.65     2064.23    473.78 o
   1   3  30      698.51      136.70    426.12 o
   2   3  30     1024.68     1023.22    546.67 o
   3   3  30       52.18      254.40    318.97 o
  -4   4  30       27.44     -818.91    545.94 o
  -3   4  30     4670.79     3364.13    913.92 o
  -2   4  30       76.44     -487.30    324.87 o
  -1   4  30      132.07      -82.12    268.77 o
   0   4  30     1421.83     1605.48    330.54 o
   1   4  30      112.89     -189.25    287.44 o
   2   4  30      466.41     1015.43    323.40 o
  -3   5  30     3731.35     3448.54    535.81 o
  -2   5  30      373.19       79.64    479.39 o
  -1   5  30    15896.71    18934.14    963.34 o
   0   5  30       13.34     -374.24    277.20 o
   1   5  30    12023.04    11665.59    636.55 o
   2   5  30        6.21     -411.96    274.64 o
  -3   6  30    11260.07    10776.50    806.93 o
  -2   6  30     2318.56     1577.93    368.65 o
  -1   6  30     1720.21     1325.04    287.99 o
   0   6  30     2232.29     2850.43    341.84 o
   1   6  30      134.26     -120.22    325.69 o
   2   6  30       61.58       40.09    319.95 o
  -3   7  30       13.25      -79.98    616.76 o
  -2   7  30     2316.55     3240.78    689.65 o
  -1   7  30     5712.94     5939.00    414.82 o
   0   7  30     5588.18     5739.97    414.34 o
   1   7  30     4330.09     4114.55    564.09 o
  -2   8  30      947.41     1054.09    577.51 o
  -1   8  30      288.65      436.59    356.23 o
   0   8  30       12.58      -21.46    270.59 o
  -4   1  31     1710.59      747.92    682.46 o
  -3   1  31     1855.00      501.02    677.44 o
  -2   1  31     1622.35      -28.03    936.35 o
  -1   1  31     2693.11     2624.69    498.37 o
   0   1  31     1336.05     1888.78    457.80 o
   1   1  31      970.42     1323.20    449.87 o
   2   1  31       30.24     -143.61    378.61 o
  -3   2  31     2585.99     1298.43    693.52 o
  -2   2  31     2271.39      880.28    902.71 o
  -1   2  31      133.38      236.16    378.49 o
   0   2  31    10144.75     9728.23   1670.85 o
   1   2  31      218.90      275.11    414.91 o
   2   2  31     7513.13     6821.07    664.79 o
  -3   3  31     1197.19      196.99    692.45 o
  -2   3  31     3553.36     3952.11    622.36 o
  -1   3  31     4667.40     4946.83    595.65 o
   0   3  31      439.33      124.96    301.18 o
   1   3  31     1994.38     1748.63    463.01 o
   2   3  31     2340.93     2186.59    397.77 o
  -3   4  31     2202.16     1401.72    846.64 o
  -2   4  31     6607.29     6391.85    717.68 o
  -1   4  31     2047.39     2205.60    451.48 o
   0   4  31    12111.91    12123.21    644.82 o
   1   4  31      256.84      257.96    308.83 o
  -3   5  31     2527.35     1728.24    496.19 o
  -2   5  31      128.20      274.74    426.12 o
  -1   5  31       65.41       10.91    443.97 o
   0   5  31     1537.79     1437.92    354.09 o
   1   5  31      165.52      451.42    336.88 o
  -2   6  31      192.16     -117.74    499.01 o
  -1   6  31     3358.27     2984.96    454.65 o
   0   6  31     1025.48     1213.97    302.91 o
   1   6  31     3271.14     3204.47    427.05 o
  -1   7  31     1969.98     1902.55    418.22 o
  -3   0  32      504.59    -1362.47    908.31 o
  -1   0  32      192.63      280.34    555.08 o
   0   0  32    15350.72    19472.70   1547.50 o
   1   0  32      525.39      358.84    594.33 o
  -3   1  32      692.58     -515.22    665.50 o
  -2   1  32     3408.60     2668.88   1082.13 o
  -1   1  32       57.75       17.76    400.37 o
   0   1  32      757.55      319.80    418.15 o
   1   1  32      832.36       13.95    405.67 o
  -2   2  32     2234.60      700.86    992.42 o
  -1   2  32      393.32      139.66    391.96 o
   0   2  32     3981.25     3613.37   1009.24 o
   1   2  32      189.56     -161.77    399.90 o
  -2   3  32      242.53     -476.58    398.09 o
  -1   3  32      420.59       84.10    470.98 o
   0   3  32       42.99     -166.73    303.32 o
   1   3  32       21.76      282.18    304.55 o
  -1   4  32     2101.84     2029.69    588.72 o
   0   4  32     6244.79     6845.42    525.49 o
  -1   5  32     1095.07      784.96    527.05 o
 
